# Supplementary material for: Crystal structure of 4,5-di­bromo­phenanthrene
Source: Acta Crystallogr E Crystallogr Commun. 2017 Mar 21;73(Pt 4):539–42. doi: 10.1107/S2056989017003863 (PMC5382617; doi:10.1107/S2056989017003863)
Supplement: Supplementary file 1 [file e-73-00539-sup1.cif]

##############################################################################
#                                                                            #
# This CIF contains the data in a paper accepted for publication in          #
# Acta Crystallographica Section E. It conforms to the requirements of       #
# Notes for Authors for Acta Crystallographica Section E, and has been       #
# peer reviewed under the auspices of the IUCr Commission on Journals.       #
#                                                                            #
# Full details of the Crystallographic Information File format               #
# are given in the paper "The Crystallographic Information File (CIF):       #
# a New Standard Archive File for Crystallography" by S. R. Hall, F. H.      #
# Allen and I. D. Brown [Acta Cryst. (1991), A47, 655-685].                  #
#                                                                            #
# The current version of the core CIF dictionary is obtainable from          #
# ftp://ftp.iucr.org/pub/cif_core.dic.                                       #
#                                                                            #
# Software is freely available for graphical display of the structure(s)     #
# in this CIF. For information consult the CIF software page                 #
# http://www.iucr.org/resources/cif/software.                                #
#                                                                            #
# This file may be used for bona fide research purposes within the           #
# scientific community so long as proper attribution is given to the journal # 
# article from which it was obtained.                                        #
#                                                                            #
##############################################################################
data_global
_audit_creation_method     'APEX3 v2016.9-0'
_journal_date_recd_electronic     2017-02-15
_journal_date_accepted     2017-03-09
_journal_name_full     'Acta Crystallographica, Section E'
_journal_year     2017
_journal_volume     73
_journal_issue      4
_journal_page_first     539
_journal_page_last     542
_journal_paper_category     GO
_journal_paper_doi     10.1107/S2056989017003863
_journal_coeditor_code     ZL2696
_publ_contact_author_name     'Dasan M. Thamattoor'
_publ_contact_author_address
;
Department of Chemistry, Colby College, Waterville, ME 04901
USA
;
_publ_contact_author_email     'dmthamat@colby.edu'
_publ_contact_author_fax     '+1-207-859-5760'
_publ_contact_author_phone     '+1-207-859-5765'
_publ_section_title
;
Crystal structure of 4,5-dibromophenanthrene
;
loop_
    _publ_author_name
    _publ_author_footnote
    _publ_author_address
    'Kim, Nicholas S.' .
;
Department of Chemistry, Colby College, Waterville, ME 04901
USA
;
    'Thamattoor, Dasan M.' .
;
Department of Chemistry, Colby College, Waterville, ME 04901
USA
;
_publ_section_synopsis
;
The molecule is positioned on a twofold rotation axis and the asymmetric unit
consists of half a molecule with the other half being generated by symmetry.
The presence of two large bromine atoms in the bay region significantly
distorts the molecule from planarity. The molecules pack in layers in the
crystal with slippage in the stacking arrangement. While all of the molecules
within each layer are oriented in the same direction, those in adjacent layers
are oriented in the opposite direction, leading to anti-parallel stacks.
;
data_I
_database_code_depnum_ccdc_archive 'CCDC 1532540'
_chemical_name_systematic
;
4,5-Dibromophenanthrene
;
_chemical_name_common     ?
_chemical_formula_moiety     'C14 H8 Br2'
_chemical_formula_sum     'C14 H8 Br2'
_chemical_formula_iupac     'C14 H8 Br2'
_chemical_formula_weight     336.02
_chemical_melting_point     ?
_space_group_crystal_system     monoclinic
_space_group_name_H-M_alt     'C 2/c'
_space_group_name_Hall     '-C 2yc'
loop_
    _space_group_symop_operation_xyz
    'x, y, z'
    '-x, y, -z+1/2'
    'x+1/2, y+1/2, z'
    '-x+1/2, y+1/2, -z+1/2'
    '-x, -y, -z'
    'x, -y, z-1/2'
    '-x+1/2, -y+1/2, -z'
    'x+1/2, -y+1/2, z-1/2'
_cell_length_a     16.840(3)
_cell_length_b     8.6112(16)
_cell_length_c     8.1418(15)
_cell_angle_alpha     90
_cell_angle_beta     103.735(2)
_cell_angle_gamma     90
_cell_volume     1146.9(4)
_cell_formula_units_Z     4
_cell_measurement_reflns_used     3136
_cell_measurement_theta_min     2.4902
_cell_measurement_theta_max     26.7556
_cell_measurement_temperature     173.(2)
_exptl_crystal_description     block
_exptl_crystal_colour     'clear colourless'
_exptl_crystal_size_max     0.250
_exptl_crystal_size_mid     0.110
_exptl_crystal_size_min     0.070
_exptl_crystal_density_diffrn     1.946
_exptl_crystal_density_meas     ?
_exptl_crystal_density_method     'not measured'
_exptl_crystal_F_000     648
_exptl_absorpt_coefficient_mu     7.033
_exptl_absorpt_correction_type     multi-scan
_exptl_absorpt_process_details
;
(SADABS; Krause <i>et al.</i>, 2015)
;
_exptl_absorpt_correction_T_min     0.47
_exptl_absorpt_correction_T_max     0.64
_exptl_special_details
;
;
_diffrn_ambient_temperature     173.(2)
_diffrn_radiation_type     'Mo K\a'
_diffrn_radiation_wavelength     0.71073
_diffrn_radiation_monochromator     'curved graphite'
_diffrn_measurement_device_type     'Bruker D8 QUEST ECO'
_diffrn_measurement_method     '\w and \f scans'
_diffrn_detector_area_resol_mean     8.3660
_diffrn_reflns_number     4708
_diffrn_reflns_av_R_equivalents     0.0326
_diffrn_reflns_theta_min     2.49
_diffrn_reflns_theta_max     26.76
_diffrn_reflns_theta_full     26.76
_diffrn_measured_fraction_theta_max     0.988
_diffrn_measured_fraction_theta_full     0.988
_diffrn_reflns_limit_h_min     -21
_diffrn_reflns_limit_h_max     21
_diffrn_reflns_limit_k_min     -10
_diffrn_reflns_limit_k_max     10
_diffrn_reflns_limit_l_min     -10
_diffrn_reflns_limit_l_max     10
_refine_special_details
;
;
_reflns_number_total     1203
_reflns_number_gt     1070
_reflns_threshold_expression     'I > 2\s(I)'
_refine_ls_structure_factor_coef     Fsqd
_refine_ls_matrix_type     full
_refine_ls_R_factor_all     0.0341
_refine_ls_R_factor_gt     0.0298
_refine_ls_wR_factor_gt     0.0796
_refine_ls_wR_factor_ref     0.0832
_refine_ls_goodness_of_fit_ref     1.057
_refine_ls_restrained_S_all     1.057
_refine_ls_number_reflns     1203
_refine_ls_number_parameters     73
_refine_ls_number_restraints     0
_refine_ls_number_constraints     ?
_refine_ls_hydrogen_treatment     constr
_refine_ls_weighting_scheme     calc
_refine_ls_weighting_details
              'w=1/[\s^2^(Fo^2^)+(0.0557P)^2^+0.5337P] where P=(Fo^2^+2Fc^2^)/3'
_atom_sites_solution_hydrogens     geom
_atom_sites_solution_primary     ?
_atom_sites_solution_secondary     ?
_refine_ls_shift/su_max     0.005
_refine_ls_shift/su_mean     0.001
_refine_diff_density_max     1.008
_refine_diff_density_min     -0.349
_refine_ls_extinction_method     none
_refine_ls_extinction_coef     ?
loop_
    _atom_type_symbol
    _atom_type_description
    _atom_type_scat_dispersion_real
    _atom_type_scat_dispersion_imag
    _atom_type_scat_source
    C C 0.0033 0.0016 'International Tables Vol C Tables 4.2.6.8 and 6.1.1.4'
    H H 0.0000 0.0000 'International Tables Vol C Tables 4.2.6.8 and 6.1.1.4'
    Br Br -0.2901 2.4595 'International Tables Vol C Tables 4.2.6.8 and 6.1.1.4'
_computing_data_collection
;
<i>APEX3</i> (Bruker, 2016)
;
_computing_cell_refinement
;
SAINT (Bruker, 2015)
;
_computing_data_reduction
;
SAINT (Bruker, 2015)
;
_computing_structure_solution
;
SHELXS2013 (Sheldrick, 2008)
;
_computing_structure_refinement
;
SHELXL2014 (Sheldrick, 2015)
;
_computing_molecular_graphics
;
<i>OLEX2</i> (Dolomanov <i>et al.</i>, 2009)
;
_computing_publication_material
;
publCIF (Westrip, 2010)
;
loop_
    _atom_site_type_symbol
    _atom_site_label
    _atom_site_fract_x
    _atom_site_fract_y
    _atom_site_fract_z
    _atom_site_U_iso_or_equiv
    _atom_site_adp_type
    _atom_site_calc_flag
    _atom_site_occupancy
    _atom_site_disorder_assembly
    _atom_site_disorder_group
    Br Br1 0.41183(2) 0.94243(3) 0.60761(4) 0.03791(16) Uani d 1 . .
    C C1 0.35716(18) 0.4938(4) 0.8748(4) 0.0403(7) Uani d 1 . .
    H H1 0.34 0.3985 0.914 0.048 Uiso calc 1 . .
    C C2 0.31143(18) 0.6255(4) 0.8762(4) 0.0440(7) Uani d 1 . .
    H H2 0.2652 0.6234 0.9242 0.053 Uiso calc 1 . .
    C C3 0.33332(16) 0.7628(4) 0.8065(4) 0.0384(6) Uani d 1 . .
    H H3 0.2992 0.8517 0.7974 0.046 Uiso calc 1 . .
    C C5 0.45980(15) 0.6426(3) 0.7686(3) 0.0295(6) Uani d 1 . .
    C C4 0.40447(15) 0.7692(3) 0.7508(3) 0.0313(5) Uani d 1 . .
    C C6 0.42910(17) 0.4984(3) 0.8160(3) 0.0332(6) Uani d 1 . .
    C C7 0.46876(18) 0.3558(3) 0.7880(4) 0.0400(7) Uani d 1 . .
    H H7 0.4503 0.2602 0.8239 0.048 Uiso calc 1 . .
loop_
    _atom_site_aniso_label
    _atom_site_aniso_U_11
    _atom_site_aniso_U_22
    _atom_site_aniso_U_33
    _atom_site_aniso_U_12
    _atom_site_aniso_U_13
    _atom_site_aniso_U_23
    Br1 0.0421(2) 0.0281(2) 0.0447(2) 0.00648(10) 0.01255(15) 0.00529(10)
    C1 0.0409(16) 0.0388(16) 0.0393(16) -0.0115(14) 0.0055(12) 0.0039(13)
    C2 0.0334(14) 0.055(2) 0.0458(17) -0.0090(14) 0.0138(12) -0.0033(14)
    C3 0.0327(13) 0.0406(16) 0.0411(15) 0.0008(12) 0.0073(11) -0.0026(12)
    C5 0.0313(12) 0.0261(13) 0.0296(13) -0.0020(10) 0.0041(10) -0.0016(9)
    C4 0.0336(13) 0.0275(13) 0.0323(12) -0.0021(10) 0.0069(10) -0.0008(10)
    C6 0.0361(14) 0.0290(14) 0.0309(13) -0.0031(12) 0.0006(11) 0.0027(11)
    C7 0.0508(17) 0.0229(13) 0.0420(16) -0.0040(11) 0.0027(13) 0.0012(11)
_geom_special_details
;
All esds (except the esd in the dihedral angle between two l.s. planes)
are estimated using the full covariance matrix.  The cell esds are taken
into account individually in the estimation of esds in distances, angles
and torsion angles; correlations between esds in cell parameters are only
used when they are defined by crystal symmetry.  An approximate (isotropic)
treatment of cell esds is used for estimating esds involving l.s. planes.
;
loop_
    _geom_bond_atom_site_label_1
    _geom_bond_atom_site_label_2
    _geom_bond_site_symmetry_2
    _geom_bond_distance
    _geom_bond_publ_flag
    Br1 C4 . 1.916(3) ?
    C1 C2 . 1.373(5) ?
    C1 C6 . 1.405(4) ?
    C1 H1 . 0.95 ?
    C2 C3 . 1.398(5) ?
    C2 H2 . 0.95 ?
    C3 C4 . 1.379(4) ?
    C3 H3 . 0.95 ?
    C5 C4 . 1.419(4) ?
    C5 C6 . 1.433(4) ?
    C5 C5 2_656 1.456(5) ?
    C6 C7 . 1.441(4) ?
    C7 C7 2_656 1.341(6) ?
    C7 H7 . 0.95 ?
loop_
    _geom_angle_atom_site_label_1
    _geom_angle_atom_site_label_2
    _geom_angle_atom_site_label_3
    _geom_angle_site_symmetry_1
    _geom_angle_site_symmetry_3
    _geom_angle
    _geom_angle_publ_flag
    C2 C1 C6 . . 120.7(3) ?
    C2 C1 H1 . . 119.6 ?
    C6 C1 H1 . . 119.6 ?
    C1 C2 C3 . . 119.5(3) ?
    C1 C2 H2 . . 120.2 ?
    C3 C2 H2 . . 120.2 ?
    C4 C3 C2 . . 120.0(3) ?
    C4 C3 H3 . . 120.0 ?
    C2 C3 H3 . . 120.0 ?
    C4 C5 C6 . . 115.0(2) ?
    C4 C5 C5 . 2_656 126.84(17) ?
    C6 C5 C5 . 2_656 117.96(17) ?
    C3 C4 C5 . . 122.5(3) ?
    C3 C4 Br1 . . 114.7(2) ?
    C5 C4 Br1 . . 121.6(2) ?
    C1 C6 C5 . . 120.8(3) ?
    C1 C6 C7 . . 120.0(3) ?
    C5 C6 C7 . . 119.0(3) ?
    C7 C7 C6 2_656 . 121.13(18) ?
    C7 C7 H7 2_656 . 119.4 ?
    C6 C7 H7 . . 119.4 ?
loop_
    _geom_torsion_atom_site_label_1
    _geom_torsion_atom_site_label_2
    _geom_torsion_atom_site_label_3
    _geom_torsion_atom_site_label_4
    _geom_torsion_site_symmetry_1
    _geom_torsion_site_symmetry_2
    _geom_torsion_site_symmetry_3
    _geom_torsion_site_symmetry_4
    _geom_torsion
    _geom_torsion_publ_flag
    C6 C1 C2 C3 . . . . 4.9(4) ?
    C1 C2 C3 C4 . . . . -5.9(4) ?
    C2 C3 C4 C5 . . . . -3.1(4) ?
    C2 C3 C4 Br1 . . . . 164.5(2) ?
    C6 C5 C4 C3 . . . . 12.2(4) ?
    C5 C5 C4 C3 2_656 . . . -172.8(3) ?
    C6 C5 C4 Br1 . . . . -154.6(2) ?
    C5 C5 C4 Br1 2_656 . . . 20.4(4) ?
    C2 C1 C6 C5 . . . . 4.9(4) ?
    C2 C1 C6 C7 . . . . -169.4(3) ?
    C4 C5 C6 C1 . . . . -13.0(4) ?
    C5 C5 C6 C1 2_656 . . . 171.6(3) ?
    C4 C5 C6 C7 . . . . 161.3(2) ?
    C5 C5 C6 C7 2_656 . . . -14.1(4) ?
    C1 C6 C7 C7 . . . 2_656 171.4(3) ?
    C5 C6 C7 C7 . . . 2_656 -2.9(5) ?
loop_
    _geom_hbond_atom_site_label_d
    _geom_hbond_atom_site_label_h
    _geom_hbond_atom_site_label_a
    _geom_hbond_site_symmetry_d
    _geom_hbond_site_symmetry_h
    _geom_hbond_site_symmetry_a
    _geom_hbond_distance_dh
    _geom_hbond_distance_ha
    _geom_hbond_distance_da
    _geom_hbond_angle_dha
    _geom_hbond_publ_flag
    ? ? ? ? ? ? ? ? ? ? ?
_shelx_hkl_file
;
   2   0   0 4295.67  170.28
  -2   0   0 3949.00  170.38
   4   0   0 4365.96  174.38
   4   0   0 4077.99  174.58
  -4   0   0 4192.28  174.58
   6   0   0 4071.69  162.18
  -6   0   0 3885.51  162.48
   6   0   0 3770.72  162.58
  -8   0   0 1232.48   51.69
   8   0   0 1225.98   51.79
   8   0   0 1179.48   51.19
  10   0   0  828.52   36.10
  10   0   0  802.52   35.20
 -10   0   0  825.12   35.90
 -12   0   0 1531.85   64.99
  12   0   0 1491.75   65.09
  14   0   0    0.90    2.90
 -14   0   0    4.20    3.00
 -14   0   0    4.90    2.30
  16   0   0  636.64   30.30
 -16   0   0  651.23   30.00
 -18   0   0  383.06   19.30
  18   0   0  362.46   19.60
  20   0   0   -3.10    3.60
 -20   0   0   -0.40    3.30
   1  -1   0 1164.38   46.10
  -1  -1   0 1062.69   46.10
   1  -1   0 1182.18   45.90
  -1  -1   0 1156.88   45.90
  -1   1   0 1037.70   45.90
   1   1   0 1043.10   45.90
   3  -1   0   11.20    1.20
  -3  -1   0   12.30    1.20
  -3  -1   0   13.20    1.20
  -3   1   0   12.00    1.10
   3   1   0   14.70    1.40
   5  -1   0 5825.52  233.38
  -5  -1   0 5931.11  233.38
  -5  -1   0 5789.22  233.48
   5  -1   0 5298.07  233.48
   5   1   0 5239.48  233.58
  -5   1   0 5743.43  233.48
  -7  -1   0 1953.70   81.59
   7  -1   0 1936.91   81.79
  -7  -1   0 2000.80   81.39
   7  -1   0 2064.59   81.49
  -7   1   0 1933.21   81.69
   7   1   0 1772.42   81.69
  -9  -1   0  594.64   27.10
   9  -1   0  647.74   26.90
   9  -1   0  619.64   27.40
  -9  -1   0  589.64   26.60
   9   1   0  574.34   27.20
  -9   1   0  640.04   27.30
 -11  -1   0 2219.88   93.39
 -11  -1   0 2162.58   93.89
  11  -1   0 2154.98   94.19
  11  -1   0 2366.36   93.69
 -11   1   0 2297.67   94.09
  11   1   0 2131.69   93.99
  13  -1   0  429.26   20.90
 -13  -1   0  426.56   19.70
 -13  -1   0  430.76   20.50
  13  -1   0  432.66   19.80
 -13   1   0  448.06   20.70
  13   1   0  402.36   20.50
 -15  -1   0  188.18   11.10
  15  -1   0  192.98   11.50
 -15   1   0  188.38   11.30
  15   1   0  201.98   11.60
 -17  -1   0  321.47   17.20
  17  -1   0  335.47   17.80
  17   1   0  347.67   17.90
 -17   1   0  334.37   17.50
 -19  -1   0   10.60    3.90
  19  -1   0   20.30    4.80
 -19   1   0    8.70    3.90
  19   1   0   15.30    4.40
   0  -2   0 4057.09  173.28
   0  -2   0 4428.46  172.98
   0   2   0 4073.89  172.78
   2  -2   0 1043.10   41.50
   2  -2   0 1016.50   41.90
  -2  -2   0  952.00   41.90
  -2  -2   0 1043.20   41.50
  -2   2   0  952.80   41.50
   2   2   0  966.70   41.40
   4  -2   0 1591.44   63.59
   4  -2   0 1500.85   63.39
  -4  -2   0 1529.85   63.29
  -4  -2   0 1477.25   63.59
  -4   2   0 1526.65   63.29
   4   2   0 1482.45   63.39
  -6  -2   0 3008.30  126.49
  -6  -2   0 3111.59  126.39
   6  -2   0 3089.49  126.49
   6  -2   0 2934.41  126.59
   6   2   0 3014.30  126.59
  -6   2   0 3072.29  126.49
   8  -2   0  122.09    6.40
  -8  -2   0  119.19    6.50
   8  -2   0  108.39    6.70
  -8  -2   0  112.09    6.30
  -8   2   0  113.89    6.50
   8   2   0  112.09    6.60
  10  -2   0  326.47   16.20
 -10  -2   0  336.37   15.90
  10  -2   0  351.76   15.90
 -10  -2   0  318.87   15.60
  10   2   0  342.37   16.10
 -10   2   0  326.67   16.00
 -12  -2   0  581.74   26.50
  12  -2   0  634.64   27.40
 -12  -2   0  562.94   26.70
  12  -2   0  636.14   26.70
 -12   2   0  575.84   26.90
  12   2   0  542.05   26.90
 -14  -2   0  188.98   10.20
  14  -2   0  158.88   10.20
  14  -2   0  170.58   10.50
 -14   2   0  165.18   10.10
  14   2   0  164.18   10.20
  16  -2   0   89.89    7.50
 -16  -2   0   69.89    6.80
  16   2   0   79.79    7.00
 -16   2   0   75.79    7.00
 -18  -2   0  218.18   12.90
  18  -2   0  224.88   13.60
 -18   2   0  222.08   13.20
  18   2   0  226.28   13.40
 -20  -2   0   -1.60    3.10
  20  -2   0   -0.80    3.70
  20   2   0   -4.80    3.10
 -20   2   0    1.30    3.80
   1  -3   0 1210.08   49.70
   1  -3   0 1159.48   50.49
  -1  -3   0 1151.98   50.39
  -1  -3   0 1244.68   49.80
   1   3   0 1207.08   49.70
  -3  -3   0  286.77   12.00
   3  -3   0  275.87   12.70
   3  -3   0  286.07   12.00
  -3  -3   0  260.97   12.60
  -3   3   0  272.07   12.00
   3   3   0  267.97   11.90
  -5  -3   0   60.79    3.50
   5  -3   0   59.19    4.10
   5  -3   0   62.79    3.70
  -5  -3   0   56.99    4.00
  -5   3   0   56.89    3.50
   5   3   0   62.09    3.60
  -7  -3   0  501.85   22.10
  -7  -3   0  525.85   22.70
   7  -3   0  515.75   22.50
   7  -3   0  502.15   22.70
  -7   3   0  502.35   22.30
   7   3   0  489.65   22.30
  -9  -3   0   12.30    2.30
   9  -3   0    9.00    2.60
   9  -3   0    9.80    2.40
  -9  -3   0    8.00    2.10
   9   3   0    6.60    2.20
  -9   3   0    6.60    2.00
 -11  -3   0  229.28   12.00
  11  -3   0  248.68   12.70
  11  -3   0  229.08   12.10
 -11  -3   0  236.18   12.00
  11   3   0  236.78   12.20
 -11   3   0  230.68   12.20
 -13  -3   0    3.80    2.20
 -13  -3   0    6.30    2.90
  13  -3   0    5.60    2.90
  13  -3   0    1.10    3.00
 -13   3   0    3.20    2.90
  13   3   0    3.60    2.90
 -15  -3   0   65.79    6.30
  15  -3   0   82.19    7.20
 -15   3   0   74.79    6.70
  15   3   0   72.69    6.60
  17  -3   0  101.69    8.20
 -17  -3   0   82.99    7.30
 -17   3   0   85.19    7.80
  17   3   0   83.69    7.40
  19  -3   0   23.00    5.20
 -19  -3   0   23.40    4.20
  19   3   0   14.00    4.30
 -19   3   0   19.70    4.60
   0  -4   0  231.58   10.20
   0  -4   0  222.38   11.10
   0   4   0  233.78    9.90
  -2  -4   0    3.90    1.00
   2  -4   0    2.40    0.80
  -2  -4   0    3.90    1.60
   2  -4   0    5.10    1.80
  -2   4   0    1.40    0.70
  -2   4   0    2.70    0.80
   2   4   0    5.10    0.80
   4  -4   0  874.31   35.90
  -4  -4   0  881.71   35.80
  -4  -4   0  822.22   36.80
   4  -4   0  843.62   36.70
  -4   4   0  836.02   35.80
   4   4   0  824.82   35.70
  -6  -4   0  226.78   10.20
   6  -4   0  229.38   10.50
   6  -4   0  217.48   11.10
  -6  -4   0  214.88   11.30
   6   4   0  218.78   10.30
  -6   4   0  212.28   10.30
   8  -4   0   -0.10    2.20
  -8  -4   0    4.10    1.70
   8  -4   0    1.90    2.00
  -8  -4   0    3.00    2.00
   8   4   0    2.80    1.70
  -8   4   0    4.60    1.70
  10  -4   0   -0.40    2.30
 -10  -4   0    1.50    2.20
  10  -4   0   -1.90    2.30
 -10  -4   0   -2.70    1.80
 -10   4   0    0.70    2.00
  10   4   0    2.80    2.10
 -12  -4   0  272.57   14.00
  12  -4   0  261.17   13.80
  12  -4   0  278.87   14.10
 -12  -4   0  240.98   13.10
  12   4   0  253.47   13.40
 -12   4   0  277.17   13.80
  14  -4   0  138.49    9.00
 -14  -4   0  116.39    8.00
  14  -4   0  126.29    8.60
 -14   4   0  132.59    8.60
  14   4   0  111.19    8.10
  16  -4   0    6.30    3.80
 -16  -4   0    6.00    3.20
 -16   4   0   -0.20    3.40
  16   4   0    9.80    3.40
  18  -4   0    0.30    3.70
 -18  -4   0    2.90    3.20
  18   4   0   -2.40    2.90
 -18   4   0    1.90    3.80
   1  -5   0  156.98    8.60
  -1  -5   0  158.28    7.40
  -1  -5   0  162.08    8.70
   1   5   0  152.08    7.00
   3  -5   0    3.00    0.90
  -3  -5   0    2.30    2.00
  -3  -5   0    1.90    1.10
   3  -5   0    1.40    1.90
  -3   5   0    2.80    1.00
   3   5   0   -0.10    0.70
  -5  -5   0  374.66   16.20
  -5  -5   0  366.66   17.50
   5  -5   0  344.57   17.30
   5  -5   0  388.76   16.30
  -5   5   0  366.86   16.20
   5   5   0  345.97   16.00
  -7  -5   0   24.90    2.90
  -7  -5   0   28.30    4.00
   7  -5   0   31.30    3.20
   7  -5   0   23.10    3.50
   7   5   0   19.20    2.70
  -7   5   0   28.70    2.90
   9  -5   0   14.30    3.50
  -9  -5   0   17.40    3.70
   9  -5   0   16.70    3.00
  -9  -5   0   10.40    2.30
   9   5   0   11.00    2.40
  -9   5   0   14.60    2.60
  11  -5   0   10.10    3.30
 -11  -5   0   13.30    2.70
  11  -5   0    9.10    3.40
 -11  -5   0   15.20    3.80
 -11   5   0   12.00    2.90
  11   5   0   11.80    2.80
  13  -5   0   46.30    5.80
 -13  -5   0   42.60    4.80
 -13  -5   0   54.79    6.40
  13  -5   0   53.19    5.90
 -13   5   0   47.50    5.40
  13   5   0   48.80    5.10
 -15  -5   0    3.70    3.00
  15  -5   0    2.30    3.50
 -15   5   0   -2.70    3.20
  15   5   0    0.50    2.70
 -17  -5   0   17.80    3.90
  17  -5   0   21.10    4.50
  17   5   0   15.30    3.80
 -17   5   0   18.50    4.60
   0  -6   0  438.76   18.20
   0  -6   0  423.96   20.10
   0  -6   0  406.66   18.50
  -2  -6   0   14.70    2.00
  -2  -6   0   11.90    3.00
   2  -6   0   14.90    3.00
   2   6   0   13.10    1.50
  -2   6   0   13.20    1.70
  -2   6   0   15.30    1.80
  -4  -6   0  452.45   19.40
  -4  -6   0  443.26   21.10
   4  -6   0  423.26   20.70
  -4   6   0  441.16   19.30
   4   6   0  435.36   19.00
   6  -6   0  515.25   24.60
  -6  -6   0  531.65   25.00
   6  -6   0  552.54   23.30
  -6  -6   0  536.65   23.10
   6   6   0  490.15   22.70
  -6   6   0  529.15   23.10
   8  -6   0    6.60    3.20
   8  -6   0    3.20    2.20
  -8  -6   0    7.10    3.40
  -8  -6   0    5.20    2.00
  -8   6   0    2.60    1.90
   8   6   0    6.30    1.80
 -10  -6   0  435.26   20.40
  10  -6   0  415.46   21.90
  10  -6   0  474.65   21.20
 -10  -6   0  469.55   22.50
 -10   6   0  450.05   20.90
  10   6   0  442.96   20.40
  12  -6   0  369.36   17.40
 -12  -6   0  356.76   18.40
 -12  -6   0  326.97   16.30
  12  -6   0  312.67   17.80
 -12   6   0  340.87   17.00
  12   6   0  338.27   16.40
  14  -6   0   19.20    4.60
  14  -6   0   29.60    4.60
 -14  -6   0   16.50    3.60
  14   6   0   26.00    4.00
 -14   6   0   24.70    4.40
 -16  -6   0   92.79    7.40
  16   6   0   96.19    7.40
 -16   6   0  101.29    8.10
   1  -7   0 2118.39   92.99
  -1  -7   0 2153.28   91.29
  -1  -7   0 2165.68   93.29
  -1   7   0 2236.68   91.09
  -1   7   0 2242.38   91.19
  -3  -7   0   12.90    2.00
   3  -7   0   14.30    3.30
  -3  -7   0    8.50    3.40
  -3   7   0    9.10    1.70
  -5  -7   0  854.61   37.70
   5  -7   0  833.92   37.30
  -5  -7   0  830.92   35.50
  -5   7   0  797.62   35.60
   7  -7   0  460.25   22.50
  -7  -7   0  455.85   23.10
  -7  -7   0  444.46   22.10
  -7   7   0  486.45   21.10
  -9  -7   0   15.60    4.50
   9  -7   0   16.90    4.20
  -9   7   0   12.10    2.80
 -11  -7   0  426.46   20.90
  11  -7   0  361.26   20.00
 -11   7   0  378.66   18.70
  13  -7   0   44.40    6.70
 -13   7   0   61.39    6.00
 -15   7   0   94.29    7.80
   0  -8   0  308.77   16.40
   2  -8   0  134.79    9.40
  -2  -8   0  146.99    9.90
   4  -8   0  276.37   15.50
  -4  -8   0  301.37   16.10
   6  -8   0  955.10   42.80
  -6  -8   0  974.80   43.30
  -6   8   0  897.71   42.00
   8  -8   0    3.50    3.40
  -8  -8   0   16.50    4.70
  -8   8   0    9.30    2.70
 -10  -8   0  433.76   21.70
  10  -8   0  341.77   20.30
 -10   8   0  411.06   19.20
 -12  -8   0  342.87   18.50
  12  -8   0  281.57   17.20
 -12   8   0  298.97   15.90
  -1  -9   0  626.84   30.10
   1  -9   0  619.44   29.90
   3  -9   0    7.60    3.40
  -3  -9   0    5.50    3.90
  -5  -9   0  603.14   29.70
   5  -9   0  599.64   29.00
  -7  -9   0  366.56   19.90
   7  -9   0  339.07   18.80
   9  -9   0   10.50    4.20
  -9  -9   0   25.30    5.90
 -11  -9   0  289.27   17.10
  11  -9   0  248.08   16.00
   0 -10   0  573.04   28.50
  -2 -10   0  137.69   10.80
   2 -10   0  145.09   10.90
  -4 -10   0   57.59    7.40
   4 -10   0   57.69    7.40
  -6 -10   0  275.07   16.70
   6 -10   0  242.48   15.40
   8 -10   0   36.40    6.10
  -8 -10   0   34.20    6.50
 -20   0   1    4.30    3.70
  20   0  -1   -2.20    3.40
  18   0  -1    1.70    3.50
 -18   0   1    2.50    3.40
  16   0  -1   -2.30    3.00
 -16   0   1    1.40    2.90
 -14   0   1    1.40    2.80
  14   0  -1    2.40    2.90
 -12   0   1    0.70    1.00
  12   0  -1    3.50    2.70
 -12   0   1    3.00    2.60
 -10   0   1   -0.90    1.90
  10   0  -1    2.00    2.20
  -8   0   1    0.80    1.60
   8   0  -1   -0.50    1.50
   8   0  -1    1.10    0.80
   6   0  -1    0.20    1.20
  -6   0   1    0.20    1.20
  -4   0   1    2.20    0.80
   4   0  -1    2.40    0.80
   2   0  -1    5.50    0.70
   0   0   1    2.00    0.30
   0   0   1    2.10    0.30
   0   0   1    1.00    0.40
  -2   0  -1    1.90    0.50
   2   0   1    0.80    0.50
   2   0   1    2.70    0.80
   4   0   1    1.00    1.00
   4   0   1    2.70    1.20
   6   0   1    0.70    1.30
   6   0   1    0.20    1.10
  -6   0  -1    0.90    1.10
   8   0   1   -0.80    1.50
   8   0   1    1.80    1.50
  -8   0  -1    3.50    1.70
 -10   0  -1    7.60    2.50
  10   0   1    1.70    2.10
  10   0   1   -0.60    1.70
  12   0   1   -0.90    2.40
  12   0   1   -0.20    2.00
 -12   0  -1    3.30    2.50
  14   0   1    0.00    2.70
 -14   0  -1   -0.50    2.70
 -14   0  -1   -0.40    2.00
 -16   0  -1    1.00    3.10
  16   0   1   -4.00    2.90
  18   0   1   -2.80    3.20
 -18   0  -1   -2.80    3.20
  19  -1  -1   16.00    4.70
 -19  -1   1   11.10    4.00
  19   1  -1    7.40    4.00
 -19   1   1   12.70    4.10
  17  -1  -1   25.60    5.20
 -17  -1   1   35.20    5.20
  17   1  -1   31.20    5.10
 -17   1   1   36.70    5.30
  15  -1  -1    1.90    3.50
 -15  -1   1   -3.10    2.70
  15   1  -1    2.30    3.10
 -15   1   1   -1.10    2.90
 -13  -1   1  102.09    7.40
  13  -1  -1  108.59    7.80
 -13   1   1  106.19    7.50
  13   1  -1  106.79    7.60
  11  -1  -1  265.07   14.10
  11  -1  -1  274.97   12.80
 -11  -1   1  284.37   12.80
 -11  -1   1  271.87   13.70
  11   1  -1  269.37   14.00
 -11   1   1  281.47   13.90
  -9  -1   1  111.89    6.60
   9  -1  -1  104.49    6.70
   9  -1  -1  114.09    5.80
  -9  -1   1  117.39    5.80
   9   1  -1  102.09    6.70
  -9   1   1  119.49    6.80
   7  -1  -1 1268.97   50.59
   7  -1  -1 1189.08   51.19
  -7  -1   1 1240.48   51.09
  -7  -1   1 1260.87   50.59
   7   1  -1 1125.79   51.29
  -7   1   1 1147.39   51.19
   5  -1  -1   23.70    2.00
  -5  -1   1   21.60    2.00
   5  -1  -1   23.40    1.70
  -5  -1   1   23.70    1.60
  -5   1   1   22.80    2.20
   5   1  -1   19.50    2.20
  -3  -1   1   19.50    1.40
  -3  -1   1   16.40    1.20
   3  -1  -1   19.10    1.50
   3  -1  -1   17.80    1.30
   3   1  -1   15.80    1.40
  -3   1   1   17.00    1.50
  -1  -1   1 1836.32   76.39
  -1  -1   1 1932.21   76.29
   1  -1  -1 1820.42   76.39
  -1   1   1 1781.82   76.29
   1   1  -1 1839.22   76.09
   1  -1   1 1268.77   54.29
  -1  -1  -1 1348.07   54.79
   1  -1   1 1393.46   54.79
  -1   1  -1 1310.47   54.39
  -1   1  -1 1335.57   54.39
   1   1   1 1217.98   54.49
   3  -1   1 3232.88  127.89
  -3  -1  -1 2905.71  127.39
  -3  -1  -1 3268.07  127.79
   3  -1   1 3052.29  127.49
  -3   1  -1 2917.31  127.29
   3   1   1 3075.29  127.49
  -5  -1  -1  728.63   31.30
  -5  -1  -1  733.73   31.50
   5  -1   1  685.53   31.30
   5  -1   1  772.02   31.70
  -5   1  -1  747.13   31.20
   5   1   1  724.23   31.30
   7  -1   1    0.10    1.50
   7  -1   1    1.70    1.50
  -7  -1  -1    0.70    1.50
  -7  -1  -1    3.70    1.30
  -7   1  -1    3.80    1.40
   7   1   1    1.80    1.50
  -9  -1  -1   79.99    5.30
   9  -1   1   71.69    5.40
   9  -1   1   81.29    5.70
  -9  -1  -1   91.29    5.60
  -9   1  -1   86.69    5.40
   9   1   1   82.29    5.60
 -11  -1  -1  274.67   13.90
  11  -1   1  266.27   13.90
 -11  -1  -1  277.87   13.60
  11  -1   1  286.97   13.90
  11   1   1  261.87   13.90
 -11   1  -1  286.97   14.00
 -13  -1  -1    6.70    2.30
  13  -1   1    8.30    2.50
 -13  -1  -1    8.50    3.10
  13  -1   1   12.30    3.20
  13   1   1    7.70    2.90
 -13   1  -1    8.90    3.00
  15  -1   1  232.58   12.90
 -15  -1  -1  231.98   12.60
 -15  -1  -1  212.58   12.00
  15  -1   1  218.48   12.10
  15   1   1  215.28   12.70
 -15   1  -1  222.78   12.50
 -17  -1  -1   15.20    4.00
  17  -1   1    8.40    3.90
 -17   1  -1    5.20    3.40
  17   1   1   11.00    3.70
  19  -1   1   23.90    4.90
 -19  -1  -1   23.70    4.60
 -19   1  -1   10.50    4.20
  19   1   1   11.40    3.90
 -20  -2   1   70.39    7.50
  20  -2  -1   75.39    8.10
  20   2  -1   91.59    8.20
 -20   2   1   68.79    7.40
 -18  -2   1  110.79    8.60
  18  -2  -1  116.89    9.60
 -18   2   1  104.99    8.70
  18   2  -1  111.39    8.90
 -16  -2   1   34.10    5.00
  16  -2  -1   33.90    5.30
  16   2  -1   33.10    5.00
 -16   2   1   31.50    5.00
 -14  -2   1  251.37   14.30
  14  -2  -1  291.37   15.40
 -14   2   1  283.27   14.60
  14   2  -1  292.17   14.80
 -12  -2   1  793.92   35.80
 -12  -2   1  791.42   35.10
  12  -2  -1  818.92   36.40
  12  -2  -1  817.62   35.20
 -12   2   1  841.12   36.10
  12   2  -1  803.72   36.10
 -10  -2   1    5.50    2.30
  10  -2  -1    7.40    1.80
 -10  -2   1    5.20    1.50
  10  -2  -1    4.90    2.40
  10   2  -1    4.40    2.30
 -10   2   1    4.10    2.20
   8  -2  -1 1012.90   41.90
  -8  -2   1  987.00   41.80
   8  -2  -1  978.70   42.40
  -8  -2   1 1006.10   42.10
   8   2  -1  937.01   42.30
  -8   2   1  994.40   42.40
   6  -2  -1 1044.70   41.80
  -6  -2   1  974.00   41.70
  -6  -2   1 1039.70   41.90
   6  -2  -1 1029.40   42.00
   6   2  -1  877.01   42.00
  -6   2   1  971.70   42.10
   4  -2  -1    4.90    1.00
  -4  -2   1    8.10    1.20
   4  -2  -1    7.30    1.40
  -4  -2   1    6.10    1.20
  -4   2   1    4.80    1.10
   4   2  -1    6.50    1.30
   2  -2  -1 4416.86  188.88
   2  -2  -1 4624.84  188.68
  -2  -2   1 4896.31  188.68
  -2  -2   1 4471.35  188.78
  -2   2   1 4403.66  188.48
   0  -2  -1 1271.67   55.59
   0  -2   1 1421.66   55.29
   0  -2   1 1319.07   55.59
   0   2   1 1298.07   55.19
  -2  -2  -1  464.75   18.70
   2  -2   1  449.56   19.50
   2  -2   1  411.76   18.80
  -2  -2  -1  464.75   19.50
   2   2   1  441.56   18.90
  -2   2  -1  443.16   18.90
  -2   2  -1  438.46   18.90
  -4  -2  -1 2186.68   87.69
   4  -2   1 1917.91   87.09
  -4  -2  -1 2117.59   86.99
   4  -2   1 2049.59   87.59
   4   2   1 2114.19   87.09
  -4   2  -1 2162.48   87.09
  -6  -2  -1  548.85   23.70
   6  -2   1  521.55   23.40
  -6  -2  -1  524.15   23.20
   6   2   1  526.35   23.40
  -6   2  -1  544.05   23.20
  -8  -2  -1  837.82   37.10
  -8  -2  -1  806.82   36.70
   8  -2   1  850.51   37.00
   8  -2   1  871.81   37.20
   8   2   1  842.72   37.00
  -8   2  -1  906.81   36.90
  10  -2   1 1008.30   43.70
 -10  -2  -1  937.51   43.30
  10  -2   1 1007.40   43.60
 -10  -2  -1 1004.00   43.30
 -10   2  -1 1035.30   43.50
  10   2   1 1012.60   43.50
  12  -2   1   32.50    4.60
  12  -2   1   33.50    4.60
 -12  -2  -1   30.70    3.80
 -12  -2  -1   40.90    4.60
 -12   2  -1   26.60    3.90
  12   2   1   28.20    4.00
 -14  -2  -1   99.19    7.20
  14  -2   1  114.29    7.80
  14  -2   1   98.59    7.50
 -14  -2  -1  108.09    7.50
  14   2   1   98.69    7.50
 -14   2  -1  114.99    7.90
  16  -2   1  266.67   14.20
 -16  -2  -1  244.58   13.30
  16   2   1  222.18   13.40
 -16   2  -1  238.88   13.60
  18  -2   1    0.10    3.50
 -18  -2  -1   -0.20    3.00
  18   2   1    1.80    2.90
 -18   2  -1    7.30    3.70
 -19  -3   1  172.78   11.80
  19  -3  -1  196.28   12.90
 -19   3   1  197.18   12.20
  19   3  -1  205.28   12.50
  17  -3  -1  167.68   11.40
 -17  -3   1  149.39   10.30
 -17   3   1  166.38   10.70
  17   3  -1  176.48   10.80
 -15  -3   1  235.08   13.20
  15  -3  -1  239.88   14.00
 -15   3   1  246.38   13.30
  15   3  -1  248.18   13.50
  13  -3  -1  683.33   31.60
 -13  -3   1  665.43   30.80
 -13   3   1  684.43   31.00
  13   3  -1  705.03   31.10
  11  -3  -1  147.89    8.70
 -11  -3   1  142.59    7.80
  11  -3  -1  138.09    7.90
 -11  -3   1  129.69    7.90
  11   3  -1  140.09    8.30
 -11   3   1  136.19    8.30
   9  -3  -1  539.45   22.80
  -9  -3   1  509.15   22.60
   9  -3  -1  514.95   23.00
  -9  -3   1  525.95   22.70
  -9   3   1  485.55   22.80
   9   3  -1  462.85   22.70
   7  -3  -1 3499.95  137.49
  -7  -3   1 3285.47  137.09
   7  -3  -1 3210.18  137.39
  -7  -3   1 3341.27  137.39
   7   3  -1 3117.89  137.29
  -7   3   1 3328.07  137.39
   5  -3  -1  183.48    8.30
   5  -3  -1  182.48    8.60
  -5  -3   1  159.78    8.40
  -5  -3   1  175.38    8.20
  -5   3   1  170.18    8.20
   5   3  -1  180.98    8.30
   3  -3  -1 3701.43  151.68
  -3  -3   1 3431.46  151.48
  -3  -3   1 3815.12  151.18
   3  -3  -1 3685.83  151.18
   3   3  -1 3628.34  150.88
  -3   3   1 3632.54  150.98
  -1  -3   1 3157.58  123.09
   1  -3  -1 3027.00  123.59
  -1  -3   1 2866.51  123.49
  -1   3   1 2821.02  122.59
  -1   3   1 3152.48  122.89
  -1   3   1 2788.12  122.59
   1  -3   1    2.70    1.30
  -1  -3  -1    5.00    0.60
  -1  -3  -1    1.90    1.30
   1  -3   1    2.30    0.90
   1   3   1    4.20    0.80
  -3  -3  -1 2493.45  101.49
   3  -3   1 2505.55  101.39
  -3  -3  -1 2406.06  100.39
   3  -3   1 2218.88  100.59
  -3   3  -1 2476.75  100.69
  -3   3  -1 2478.85  100.69
   3   3   1 2391.36  100.69
   5  -3   1 1448.46   61.79
  -5  -3  -1 1461.25   61.79
  -5  -3  -1 1504.15   60.79
   5  -3   1 1401.96   61.19
   5   3   1 1453.55   61.09
  -5   3  -1 1454.15   60.99
  -7  -3  -1    0.90    1.50
  -7  -3  -1    3.00    1.70
   7  -3   1   -1.40    1.50
   7  -3   1    1.00    1.80
  -7   3  -1    0.80    1.30
   7   3   1    5.30    1.70
   9  -3   1 1199.28   51.49
  -9  -3  -1 1191.48   51.79
  -9  -3  -1 1189.78   51.09
   9  -3   1 1159.28   51.69
   9   3   1 1192.48   51.39
  -9   3  -1 1255.87   51.39
 -11  -3  -1  457.85   22.10
  11  -3   1  497.45   23.00
 -11  -3  -1  470.15   22.60
  11  -3   1  511.45   22.70
  11   3   1  482.85   22.50
 -11   3  -1  490.45   22.50
  13  -3   1  138.49    8.50
  13  -3   1  106.59    8.00
 -13  -3  -1  118.79    8.00
 -13  -3  -1  116.09    7.80
 -13   3  -1  117.49    8.00
  13   3   1  109.19    7.80
 -15  -3  -1  280.77   15.30
  15  -3   1  334.77   16.20
  15  -3   1  295.67   16.00
  15   3   1  302.77   15.80
 -15   3  -1  290.07   15.90
 -17  -3  -1   52.89    6.20
  17  -3   1   53.89    6.60
  17   3   1   59.19    6.20
 -17   3  -1   55.09    6.50
 -19  -3  -1    7.60    3.50
  19  -3   1   13.00    4.40
 -19   3  -1    7.30    4.00
  19   3   1   11.70    4.00
  18  -4  -1  252.57   15.20
 -18  -4   1  228.98   13.90
 -18   4   1  265.67   14.60
  18   4  -1  265.27   14.30
 -16  -4   1    4.30    3.10
  16  -4  -1   -1.10    3.50
 -16   4   1    4.90    3.40
  16   4  -1    1.60    2.90
 -14  -4   1  594.14   29.60
  14  -4  -1  676.23   30.90
 -14   4   1  685.93   30.20
  14   4  -1  672.13   30.10
  12  -4  -1  783.72   34.20
  12  -4  -1  759.72   33.60
 -12  -4   1  702.13   33.20
 -12  -4   1  780.82   33.80
 -12   4   1  757.02   33.70
  12   4  -1  737.63   33.60
  10  -4  -1   27.00    3.80
 -10  -4   1   33.80    3.70
  10  -4  -1   35.20    4.20
 -10  -4   1   27.00    3.80
 -10   4   1   31.30    3.70
  10   4  -1   29.00    3.80
  -8  -4   1 2072.89   88.19
   8  -4  -1 2059.09   88.39
  -8  -4   1 2136.49   88.69
   8  -4  -1 2130.89   88.59
  -8   4   1 2071.39   88.29
   8   4  -1 2145.19   88.19
  -6  -4   1 1754.12   76.89
   6  -4  -1 1862.01   76.99
   6  -4  -1 1858.41   76.49
  -6  -4   1 1874.51   76.39
   6   4  -1 1807.92   76.19
  -6   4   1 1785.22   76.39
  -4  -4   1  266.57   13.50
   4  -4  -1  313.97   13.70
  -4  -4   1  303.97   13.10
   4  -4  -1  292.97   13.00
   4   4  -1  283.17   12.60
  -4   4   1  285.97   12.80
   2  -4  -1 4348.06  178.28
   2  -4  -1 4596.34  177.48
  -2  -4   1 4209.68  177.48
  -2  -4   1 4125.79  178.08
  -2   4   1 4143.39  177.08
   0  -4  -1 1333.87   56.79
   0  -4   1 1431.96   57.29
   0  -4   1 1252.87   57.79
   0  -4  -1 1370.56   58.09
   0   4   1 1438.76   56.99
  -2  -4  -1  753.52   32.80
  -2  -4  -1  772.42   31.40
   2  -4   1  686.73   32.60
   2   4   1  745.53   31.60
  -2   4  -1  773.62   31.70
  -2   4  -1  754.22   31.70
  -4  -4  -1 3425.86  137.89
   4  -4   1 3200.18  139.09
   4  -4   1 3261.17  138.19
  -4  -4  -1 3393.66  139.39
   4   4   1 3233.78  138.09
  -4   4  -1 3454.35  138.29
  -6  -4  -1  669.93   27.60
  -6  -4  -1  631.04   28.90
   6  -4   1  633.34   28.00
   6  -4   1  637.54   28.90
   6   4   1  636.94   27.90
  -6   4  -1  650.33   27.90
  -8  -4  -1  655.13   28.30
   8  -4   1  645.64   29.60
  -8  -4  -1  655.93   29.60
   8  -4   1  668.43   28.90
   8   4   1  651.23   28.60
  -8   4  -1  637.34   28.60
  10  -4   1 1346.37   55.49
 -10  -4  -1 1268.87   54.79
 -10  -4  -1 1292.97   55.99
  10  -4   1 1263.87   55.89
 -10   4  -1 1260.47   55.19
  10   4   1 1277.87   55.19
  12  -4   1   27.60    4.30
 -12  -4  -1   29.70    4.70
  12  -4   1   27.90    4.00
 -12  -4  -1   30.40    4.00
 -12   4  -1   26.80    4.00
  12   4   1   28.40    4.10
 -14  -4  -1  292.47   15.40
  14  -4   1  331.57   15.50
 -14  -4  -1  257.97   14.30
  14  -4   1  275.77   15.60
  14   4   1  250.07   14.50
 -14   4  -1  310.67   15.40
  16  -4   1  257.97   13.60
 -16  -4  -1  217.48   12.70
  16   4   1  221.18   13.00
 -16   4  -1  239.78   13.70
  18  -4   1    6.30    3.80
 -18  -4  -1    1.80    3.10
 -18   4  -1   -4.30    3.50
  18   4   1    2.90    3.30
  17  -5  -1   79.89    8.10
 -17  -5   1   81.09    7.10
 -17   5   1   90.69    7.50
  17   5  -1   84.69    7.10
  15  -5  -1   11.10    4.20
 -15  -5   1   11.70    3.30
  15   5  -1   16.00    3.50
 -15   5   1   12.50    3.90
  13  -5  -1  895.51   39.80
 -13  -5   1  843.22   39.10
  13  -5  -1  901.31   40.10
  13   5  -1  903.61   39.30
 -13   5   1  905.81   39.70
  11  -5  -1  521.35   23.20
 -11  -5   1  446.06   22.00
 -11  -5   1  485.95   22.90
  11  -5  -1  464.45   22.70
  11   5  -1  501.15   22.20
 -11   5   1  485.05   22.40
  -9  -5   1  559.84   25.80
   9  -5  -1  616.54   26.40
   9  -5  -1  584.24   26.70
  -9  -5   1  586.44   26.80
  -9   5   1  575.84   26.10
   9   5  -1  594.44   25.80
  -7  -5   1 1728.63   74.29
   7  -5  -1 1781.02   74.49
   7  -5  -1 1832.32   75.29
  -7  -5   1 1811.82   75.29
  -7   5   1 1652.23   74.29
   7   5  -1 1804.12   73.99
   5  -5  -1  305.67   14.60
  -5  -5   1  281.37   14.40
  -5  -5   1  299.57   13.60
   5  -5  -1  309.77   13.60
   5   5  -1  294.57   13.10
  -5   5   1  301.07   13.40
   3  -5  -1 1310.37   53.79
   3  -5  -1 1293.37   54.99
  -3  -5   1 1323.97   53.89
  -3  -5   1 1199.28   54.69
  -3   5   1 1278.07   53.59
  -1  -5   1 3789.72  151.48
  -1  -5   1 3611.94  152.38
   1  -5  -1 3735.13  152.48
  -1   5   1 3566.24  150.88
  -1   5   1 3538.25  150.88
   1  -5   1   82.59    5.70
  -1  -5  -1   83.79    5.90
   1  -5   1   82.79    4.70
  -1  -5  -1   82.79    4.20
   1   5   1   89.79    4.40
  -3  -5  -1 2046.40   86.89
  -3  -5  -1 2069.99   85.19
   3  -5   1 1899.41   86.69
  -3   5  -1 2093.29   85.59
  -3   5  -1 2103.29   85.39
   3   5   1 2065.09   85.29
  -5  -5  -1 2188.78   91.89
   5  -5   1 2064.89   91.39
  -5  -5  -1 2187.48   89.99
   5  -5   1 2165.98   90.39
  -5   5  -1 2241.08   90.39
   5   5   1 2112.59   90.19
   7  -5   1   22.90    3.80
  -7  -5  -1   22.80    3.90
   7  -5   1   27.80    3.20
  -7  -5  -1   19.30    2.60
  -7   5  -1   21.40    2.80
   7   5   1   24.30    2.80
   9  -5   1 1346.47   55.99
  -9  -5  -1 1266.17   55.29
   9  -5   1 1234.98   56.79
  -9  -5  -1 1308.07   57.09
   9   5   1 1302.97   55.69
  -9   5  -1 1371.96   55.99
 -11  -5  -1  737.23   34.80
 -11  -5  -1  759.22   33.20
  11  -5   1  721.13   34.70
  11  -5   1  802.52   33.90
 -11   5  -1  777.02   33.90
  11   5   1  734.83   33.40
 -13  -5  -1   -6.00    2.90
 -13  -5  -1   -2.80    2.30
  13  -5   1    3.40    2.90
  13  -5   1   -1.00    3.10
 -13   5  -1    3.40    3.00
  13   5   1    2.80    2.60
  15  -5   1  600.34   24.90
  15  -5   1  487.55   25.20
 -15  -5  -1  475.85   23.70
  15   5   1  492.75   24.10
 -15   5  -1  484.85   24.60
  17  -5   1  170.88   10.40
 -17   5  -1  132.29   10.30
  17   5   1  126.29    9.30
  16  -6  -1    1.20    3.90
 -16  -6   1    3.40    3.00
 -16   6   1    3.10    3.50
 -14  -6   1  226.68   13.00
  14  -6  -1  276.87   14.50
 -14   6   1  249.28   13.70
 -12  -6   1  315.97   16.60
  12  -6  -1  351.96   17.60
 -12  -6   1  383.56   19.50
  12  -6  -1  350.46   18.00
 -12   6   1  344.77   17.20
 -10  -6   1    0.00    2.90
 -10  -6   1    3.70    2.30
  10  -6  -1    1.80    2.60
  10  -6  -1    5.70    3.20
 -10   6   1    2.80    2.40
   8  -6  -1 1150.68   49.20
  -8  -6   1 1107.19   49.20
   8  -6  -1 1154.68   48.20
  -8  -6   1 1089.49   47.90
  -8   6   1 1100.29   47.90
   6  -6  -1  774.72   34.20
   6  -6  -1  791.92   33.10
  -6  -6   1  793.22   33.10
  -6  -6   1  739.73   34.20
  -6   6   1  720.03   32.80
  -4  -6   1   76.79    4.80
   4  -6  -1   86.29    4.80
  -4  -6   1   79.99    6.20
   4  -6  -1   83.59    6.40
   2  -6  -1 1249.57   53.89
  -2  -6   1 1261.57   52.59
  -2  -6   1 1211.08   53.59
   2  -6  -1 1314.07   52.39
  -2   6   1 1183.98   52.09
   0  -6   1 1169.98   50.29
   0  -6   1 1181.98   51.49
   0  -6  -1 1147.99   51.69
   0   6   1 1253.77   49.99
  -2  -6  -1  176.58    8.20
  -2  -6  -1  178.98   10.50
   2  -6   1  175.08   10.00
  -2   6  -1  182.88    8.60
  -2   6  -1  173.38    8.50
   2   6   1  179.48    8.30
   4  -6   1 1891.11   82.49
  -4  -6  -1 1955.80   82.89
  -4  -6  -1 1937.41   80.69
   4   6   1 1926.31   80.79
  -4   6  -1 1959.00   81.19
  -6  -6  -1  276.97   13.00
  -6  -6  -1  285.47   15.10
   6  -6   1  244.38   14.40
  -6   6  -1  297.07   13.30
   6   6   1  277.57   12.80
  -8  -6  -1  143.29   10.20
   8  -6   1  138.29    9.70
   8   6   1  151.68    7.90
  -8   6  -1  148.89    8.30
 -10  -6  -1  663.23   30.60
  10  -6   1  614.04   30.00
 -10   6  -1  659.43   28.90
  10   6   1  610.84   28.20
 -12  -6  -1   88.89    8.50
  12  -6   1   83.79    8.10
  12   6   1   92.19    6.50
 -12   6  -1   99.39    7.20
 -14  -6  -1  197.88   13.00
  14  -6   1  206.88   12.90
  14   6   1  178.78   10.90
 -14   6  -1  191.98   11.70
 -16   6  -1  157.88   11.20
  16   6   1  173.88   10.50
 -15  -7   1   56.89    6.00
 -15   7   1   65.39    6.50
  13  -7  -1  161.88   11.00
 -13  -7   1  148.19    9.30
 -13   7   1  158.88    9.90
 -11  -7   1    0.60    2.30
 -11  -7   1    8.90    3.90
  11  -7  -1    7.30    3.60
 -11   7   1    1.70    2.80
  -9  -7   1  129.49    9.30
  -9  -7   1  119.19    7.50
   9  -7  -1  134.59    9.10
  -9   7   1  130.49    7.60
  -7  -7   1  333.87   15.00
   7  -7  -1  325.47   16.50
  -7  -7   1  317.97   16.60
  -7   7   1  294.37   14.80
  -5  -7   1   30.50    3.40
   5  -7  -1   43.90    5.20
  -5  -7   1   39.10    5.30
   3  -7  -1  444.56   20.80
  -3  -7   1  435.96   19.20
  -3  -7   1  407.56   20.60
  -1  -7   1  408.56   19.80
   1  -7  -1  383.16   19.80
  -1  -7   1  421.16   18.30
   1  -7   1    7.70    3.00
  -1  -7  -1    7.70    3.10
  -1   7  -1    8.40    1.70
  -1   7  -1   12.00    1.90
   3  -7   1  146.59    9.70
  -3  -7  -1  156.08   10.40
  -3   7  -1  160.48    8.10
  -3   7  -1  164.78    8.00
  -5  -7  -1  307.67   16.90
   5  -7   1  289.77   16.00
  -5   7  -1  328.07   14.60
   7  -7   1   10.80    3.80
  -7  -7  -1   12.50    4.30
  -7   7  -1   11.90    2.50
  -9  -7  -1  204.68   13.40
   9  -7   1  195.88   12.70
  -9   7  -1  216.28   11.20
  11  -7   1  102.49    9.10
 -11  -7  -1  109.59    9.60
 -11   7  -1  106.69    7.60
  13  -7   1   -2.40    3.60
 -13  -7  -1   -2.50    3.90
 -13   7  -1   -1.10    2.80
  15  -7   1   35.20    6.00
 -15   7  -1   33.50    5.20
  12  -8  -1    2.80    3.90
 -10  -8   1   25.60    5.30
  10  -8  -1   16.20    4.20
  -8  -8   1   25.80    5.10
   8  -8  -1   26.80    4.80
  -6  -8   1    8.10    2.40
   6  -8  -1    4.00    3.20
  -6  -8   1    6.60    3.70
   4  -8  -1   20.30    4.20
  -4  -8   1   17.30    4.00
  -4  -8   1   23.40    2.90
   2  -8  -1   58.79    6.30
  -2  -8   1   58.09    6.10
  -2  -8   1   57.59    4.40
   0  -8  -1    7.90    3.80
   0  -8   1    5.00    3.20
   0   8  -1    7.20    1.80
   0   8  -1    5.60    1.80
  -2  -8  -1    1.20    3.40
   2  -8   1    6.40    3.10
  -2   8  -1   -0.70    1.60
  -2   8  -1    0.80    1.50
  -4  -8  -1   13.90    4.30
   4  -8   1   21.10    4.20
  -4   8  -1   12.30    2.50
  -6  -8  -1   18.40    5.10
   6  -8   1   17.70    4.20
  -6   8  -1   19.10    3.00
   8  -8   1    7.10    3.80
  -8  -8  -1   -1.10    4.10
  -8   8  -1    6.00    2.70
  10  -8   1   25.70    5.30
 -10  -8  -1   33.80    6.50
 -10   8  -1   33.20    4.50
 -12  -8  -1   17.10    5.80
  12  -8   1    2.10    4.00
 -12   8  -1    9.00    3.50
 -11  -9   1    4.00    4.30
  11  -9  -1    8.00    4.20
   9  -9  -1    0.90    3.60
  -9  -9   1    0.30    4.00
  -7  -9   1    3.30    3.80
   7  -9  -1   -5.50    3.00
   5  -9  -1    5.70    3.60
  -5  -9   1    4.30    3.80
  -3  -9   1    6.90    3.70
   3  -9  -1    7.40    3.70
   1  -9  -1    4.40    3.50
  -1  -9   1    4.40    3.40
  -1  -9  -1    9.90    4.10
   1  -9   1    7.40    3.50
   3  -9   1    0.40    3.30
  -3  -9  -1   -4.30    3.40
   5  -9   1    1.30    3.30
  -5  -9  -1    4.00    4.30
  -7  -9  -1   10.70    5.20
   7  -9   1    3.20    3.80
  -9  -9  -1   29.70    5.90
   9  -9   1   25.90    5.40
  -9   9  -1   27.40    6.10
   8 -10  -1   56.19    7.50
  -8 -10   1   46.60    7.20
   6 -10  -1   54.89    7.30
  -6 -10   1   53.49    7.60
  -4 -10   1   23.40    5.40
   4 -10  -1   18.90    4.80
  -2 -10   1  102.79    9.10
   2 -10  -1   93.59    9.00
   0 -10  -1    9.50    4.20
   0 -10   1   12.00    4.10
   2 -10   1   40.70    6.40
  -2 -10  -1   45.70    6.80
   4 -10   1   50.39    7.10
  -4 -10  -1   73.79    8.70
   6 -10   1    1.60    3.70
  -6 -10  -1   -0.70    4.50
  20   0  -2  168.18   11.70
 -20   0   2  161.28   11.20
 -18   0   2   52.69    6.60
  18   0  -2   62.49    7.30
 -16   0   2  106.99    8.30
  16   0  -2  121.89    9.20
  14   0  -2  722.63   33.80
 -14   0   2  748.23   33.30
 -12   0   2   47.20    4.90
  12   0  -2   48.60    5.20
  10   0  -2 1619.54   66.79
 -10   0   2 1512.55   66.49
   8   0  -2 6954.10  286.17
  -8   0   2 6851.61  285.97
   6   0  -2  164.08    8.00
  -6   0   2  167.08    7.90
   4   0  -2 7778.52  312.17
  -4   0   2 7326.97  311.87
  -2   0   2 2972.50  121.59
  -2   0   2 2900.21  121.39
   0   0   2 1686.93   74.49
   0   0   2 1752.12   74.99
   0   0   2 1948.80   74.49
  -2   0  -2  149.69    6.60
   2   0   2  148.29    7.50
   2   0   2  145.39    6.80
  -4   0  -2 3014.60  127.39
   4   0   2 3131.39  128.19
   4   0   2 3066.49  127.59
   6   0   2  843.32   35.70
   6   0   2  812.82   36.20
  -6   0  -2  836.02   35.50
   8   0   2 2640.04  110.69
  -8   0  -2 2633.94  109.99
   8   0   2 2607.64  110.19
 -10   0  -2  159.28    9.00
  10   0   2  156.18    9.10
  10   0   2  164.88    9.40
  12   0   2  349.67   17.20
 -12   0  -2  372.36   17.20
  12   0   2  324.87   17.10
 -14   0  -2 1019.30   46.30
 -14   0  -2 1042.50   46.00
  14   0   2 1072.19   46.30
 -16   0  -2   88.99    7.60
 -16   0  -2   95.19    7.40
  16   0   2  112.69    8.20
  18   0   2  118.09    8.90
 -18   0  -2  111.89    8.90
 -21  -1   2  129.69    9.70
  21  -1  -2  124.09   10.60
 -21   1   2  118.39    9.50
  21   1  -2  100.29    9.60
  19  -1  -2  154.68   11.80
 -19  -1   2  170.18   11.40
 -19   1   2  191.08   11.50
  19   1  -2  187.28   12.10
  17  -1  -2   78.59    8.00
 -17  -1   2   75.19    7.10
  17   1  -2   69.39    7.50
 -17   1   2   72.09    7.10
  15  -1  -2  798.62   36.80
 -15  -1   2  808.52   36.00
  15   1  -2  787.82   36.30
 -15   1   2  787.12   35.90
  13  -1  -2  430.36   21.30
 -13  -1   2  424.86   20.90
 -13   1   2  459.75   21.00
  13   1  -2  445.86   21.30
 -11  -1   2  245.38   12.60
  11  -1  -2  257.17   13.10
  11   1  -2  256.07   13.10
 -11   1   2  245.48   12.70
   9  -1  -2 1831.72   80.99
  -9  -1   2 1978.80   80.69
  -9   1   2 1853.81   80.69
   9   1  -2 2006.80   81.09
   7  -1  -2  261.37   12.20
  -7  -1   2  266.77   12.00
  -7   1   2  261.47   12.00
   7   1  -2  251.07   12.10
   5  -1  -2 1389.96   56.69
  -5  -1   2 1317.27   56.39
   5   1  -2 1319.67   56.49
  -5   1   2 1371.96   56.49
  -3  -1   2 5832.42  247.58
  -3  -1   2 6240.58  247.58
   3  -1  -2 6249.87  247.78
   3  -1  -2 5770.12  247.58
  -3   1   2 5833.72  247.38
   3   1  -2 6028.90  247.58
  -1  -1   2 1034.10   44.50
   1  -1  -2 1039.90   44.90
  -1  -1   2 1090.89   44.70
  -1  -1   2 1037.60   44.90
  -1   1   2 1189.78   44.40
  -1   1   2 1023.80   44.70
  -1  -1  -2 9999.00  386.46
   1  -1   2 9338.87  385.66
   1  -1   2 9454.85  386.46
   1  -1   2 9539.35  385.86
  -1  -1  -2 8713.13  385.56
   1   1   2 9038.00  385.86
   3  -1   2 8111.39  349.07
  -3  -1  -2 8695.23  348.87
   3  -1   2 8389.86  348.17
  -3  -1  -2 8555.64  348.07
  -3   1  -2 8579.44  348.17
   3   1   2 8235.98  348.27
   5  -1   2   63.79    3.90
  -5  -1  -2   65.69    4.40
  -5  -1  -2   62.79    3.90
   5  -1   2   65.79    4.60
   5   1   2   64.49    4.00
  -5   1  -2   64.49    3.70
   7  -1   2 1511.45   64.39
   7  -1   2 1505.75   65.19
  -7  -1  -2 1516.95   64.89
  -7  -1  -2 1534.55   64.39
  -7   1  -2 1546.85   64.29
   7   1   2 1516.45   64.49
   9  -1   2 1766.42   74.79
  -9  -1  -2 1784.12   74.09
   9  -1   2 1691.03   74.09
  -9  -1  -2 1809.22   74.49
   9   1   2 1691.33   74.19
  -9   1  -2 1739.43   73.99
 -11  -1  -2   33.60    4.10
  11  -1   2   27.30    4.00
 -11  -1  -2   39.30    4.20
  11  -1   2   29.90    4.40
  11   1   2   32.90    4.40
 -11   1  -2   35.90    4.30
  13  -1   2  411.76   20.60
  13  -1   2  416.26   20.50
 -13  -1  -2  429.56   20.50
 -13  -1  -2  430.96   20.30
  13   1   2  425.16   20.50
 -13   1  -2  419.16   20.50
  15  -1   2  293.07   16.00
 -15  -1  -2  319.37   15.90
 -15  -1  -2  318.47   16.10
  15  -1   2  306.47   16.10
  15   1   2  263.47   15.80
 -15   1  -2  321.67   16.10
 -17  -1  -2    0.80    3.20
  17  -1   2    2.50    3.40
 -17   1  -2    3.70    3.50
  17   1   2   -0.20    3.00
 -19  -1  -2  191.78   12.00
  19  -1   2  202.38   12.40
 -19   1  -2  183.98   12.30
  19   1   2  201.48   12.50
 -20  -2   2  100.79    9.10
  20  -2  -2  133.39   10.70
 -20   2   2  122.99    9.20
  20   2  -2  130.89    9.90
  18  -2  -2   36.00    6.00
 -18  -2   2   20.70    4.70
  18   2  -2   39.00    5.80
 -18   2   2   30.10    5.10
  16  -2  -2  200.38   12.60
 -16  -2   2  177.68   11.20
 -16   2   2  196.48   11.60
  16   2  -2  197.98   11.70
 -14  -2   2  876.01   41.30
  14  -2  -2  929.31   42.20
  14   2  -2  985.80   41.90
 -14   2   2  950.60   41.50
 -12  -2   2   43.10    4.70
  12  -2  -2   46.40    5.30
 -12   2   2   53.29    5.00
  12   2  -2   42.10    4.90
  10  -2  -2 1016.70   47.70
 -10  -2   2 1166.68   47.50
  10  -2  -2 1099.79   46.60
  10   2  -2 1119.99   47.80
 -10   2   2 1122.59   47.60
  -8  -2   2 1332.57   58.39
   8  -2  -2 1424.56   59.39
  -8  -2   2 1478.35   59.09
   8  -2  -2 1497.15   58.69
   8   2  -2 1366.86   59.39
  -8   2   2 1291.97   59.09
  -6  -2   2    9.50    1.40
  -6  -2   2    8.10    1.50
   6  -2  -2    9.70    1.60
   6  -2  -2    8.60    1.40
   6   2  -2    8.90    1.70
  -6   2   2    8.40    1.50
   4  -2  -2 2740.73  110.29
   4  -2  -2 2669.63  110.19
  -4  -2   2 2550.14  110.09
  -4  -2   2 2695.23  110.09
   4   2  -2 2566.54  109.99
  -4   2   2 2691.13  109.99
   2  -2  -2 1301.57   57.59
  -2  -2   2 1376.76   57.39
  -2  -2   2 1366.96   57.59
  -2   2   2 1453.05   57.49
   0  -2  -2  861.91   38.70
   0  -2   2  940.01   38.40
   0  -2   2  946.81   38.80
   0   2   2  900.51   38.30
   2  -2   2 1943.71   79.59
   2  -2   2 1901.01   80.49
  -2  -2  -2 1969.70   80.69
  -2   2  -2 1882.71   79.89
   2   2   2 1910.41   79.89
  -2   2  -2 1905.81   79.79
   4  -2   2  466.75   19.70
  -4  -2  -2  450.75   19.60
  -4  -2  -2  480.45   20.50
   4  -2   2  424.16   20.40
   4   2   2  459.25   19.80
  -4   2  -2  442.56   19.70
  -6  -2  -2   59.39    4.20
   6  -2   2   39.30    3.40
   6  -2   2   42.80    4.00
  -6  -2  -2   37.10    3.30
  -6   2  -2   42.40    3.10
   6   2   2   42.50    3.40
   8  -2   2 1047.10   46.60
   8  -2   2 1063.19   47.30
  -8  -2  -2 1062.29   47.10
  -8  -2  -2 1102.79   46.50
  -8   2  -2 1106.59   46.50
   8   2   2 1127.79   46.70
 -10  -2  -2  179.28   10.50
  10  -2   2  194.28   11.00
  10  -2   2  191.48   10.30
 -10  -2  -2  195.68   10.20
  10   2   2  186.28   10.30
 -10   2  -2  193.48   10.20
  12  -2   2  385.66   18.50
 -12  -2  -2  385.96   18.70
 -12  -2  -2  378.26   18.20
  12  -2   2  358.16   18.80
  12   2   2  363.06   18.40
 -12   2  -2  400.96   18.60
  14  -2   2  205.58   12.30
 -14  -2  -2  199.68   12.00
 -14  -2  -2  208.98   11.70
  14  -2   2  225.18   12.20
  14   2   2  212.88   12.10
 -14   2  -2  219.38   12.30
 -16  -2  -2   13.20    3.60
  16  -2   2   15.30    3.60
 -16  -2  -2   12.70    3.70
  16  -2   2   10.80    3.90
 -16   2  -2    3.60    3.40
  16   2   2    4.20    3.00
 -18  -2  -2   40.10    5.50
  18  -2   2   61.29    6.70
 -18   2  -2   43.00    5.90
  18   2   2   40.80    5.60
 -19  -3   2   18.10    4.50
  19  -3  -2   19.30    5.60
 -19   3   2   14.70    4.20
  19   3  -2   17.20    4.70
 -17  -3   2    6.80    3.50
  17  -3  -2    7.40    4.50
 -17   3   2   11.00    4.10
  17   3  -2    9.50    3.70
  15  -3  -2  171.78   11.50
 -15  -3   2  166.88   10.50
 -15   3   2  194.08   11.00
  15   3  -2  186.78   10.90
  13  -3  -2    7.00    3.50
 -13  -3   2    2.80    2.70
 -13   3   2    2.00    3.00
  13   3  -2    9.10    3.10
 -11  -3   2  565.64   25.70
  11  -3  -2  588.94   25.30
  11  -3  -2  564.34   26.20
 -11   3   2  565.74   25.90
  11   3  -2  579.84   26.00
  -9  -3   2  502.85   22.80
   9  -3  -2  552.44   23.10
  -9  -3   2  523.95   23.20
   9  -3  -2  512.55   23.60
  -9   3   2  505.15   23.30
   9   3  -2  538.25   23.50
  -7  -3   2  170.28    8.30
  -7  -3   2  175.58    8.60
   7  -3  -2  186.08    8.70
   7  -3  -2  167.88    8.70
   7   3  -2  170.08    8.70
  -5  -3   2  388.36   16.80
   5  -3  -2  398.26   16.90
  -5  -3   2  366.46   16.70
   5  -3  -2  403.56   17.00
  -5   3   2  354.36   16.60
   5   3  -2  362.06   16.60
   3  -3  -2 3189.38  129.99
  -3  -3   2 3175.78  130.19
   3  -3  -2 3171.58  130.29
  -3  -3   2 3211.78  129.99
  -3   3   2 2905.21  129.49
  -1  -3   2  441.76   19.70
   1  -3  -2  429.76   19.80
  -1  -3   2  436.96   19.30
  -1   3   2  472.95   19.20
   1  -3   2  353.76   16.30
  -1  -3  -2  348.77   16.40
   1  -3   2  363.96   15.80
   1   3   2  362.96   15.60
  -3  -3  -2  576.44   26.50
   3  -3   2  562.04   26.40
   3  -3   2  617.14   25.30
   3   3   2  593.24   25.60
  -3   3  -2  615.04   25.50
  -3   3  -2  608.44   25.60
   5  -3   2   53.69    4.50
  -5  -3  -2   51.09    4.30
   5  -3   2   55.59    3.60
  -5   3  -2   48.50    3.40
   5   3   2   58.19    3.60
   7  -3   2  690.73   30.00
   7  -3   2  668.43   30.80
  -7  -3  -2  693.73   29.80
  -7  -3  -2  680.63   30.80
   7   3   2  696.23   30.10
  -7   3  -2  696.03   30.00
  -9  -3  -2  200.78   10.20
   9  -3   2  191.88   11.20
  -9  -3  -2  198.98   11.10
   9  -3   2  192.58   10.30
  -9   3  -2  194.88   10.30
   9   3   2  209.28   10.50
 -11  -3  -2   -1.60    2.20
 -11  -3  -2    4.60    2.70
  11  -3   2    2.90    2.80
  11  -3   2    5.90    2.70
 -11   3  -2    4.30    2.50
  11   3   2    2.80    2.40
 -13  -3  -2  171.08   10.60
 -13  -3  -2  174.88    9.80
  13  -3   2  164.08   10.80
  13  -3   2  164.48   10.10
  13   3   2  163.88   10.00
 -13   3  -2  156.68   10.10
  15  -3   2  259.57   14.90
 -15  -3  -2  244.78   13.70
  15  -3   2  295.27   14.60
 -15  -3  -2  249.28   14.50
  15   3   2  236.18   13.90
 -15   3  -2  279.97   14.80
 -17  -3  -2    6.10    3.60
  17  -3   2    9.30    3.90
 -17   3  -2    7.80    3.80
  17   3   2   10.20    3.70
 -18  -4   2    4.50    3.50
  18  -4  -2    9.30    4.80
 -18   4   2   13.60    4.10
  18   4  -2    5.70    3.70
 -16  -4   2    1.30    2.90
  16  -4  -2    0.70    4.10
  16   4  -2    1.90    3.20
 -16   4   2    1.00    3.40
 -14  -4   2    4.00    2.80
  14  -4  -2    9.30    3.90
 -14   4   2    8.50    3.50
  14   4  -2    8.00    3.10
  12  -4  -2  310.97   15.90
 -12  -4   2  304.87   15.20
  12   4  -2  333.37   15.50
 -12   4   2  293.97   15.30
 -10  -4   2    8.10    2.10
  10  -4  -2    3.90    2.30
 -10  -4   2    4.70    2.10
  10  -4  -2    4.80    2.50
 -10   4   2    2.60    2.20
  10   4  -2    2.40    2.30
   8  -4  -2   73.99    5.20
  -8  -4   2   67.49    4.60
  -8  -4   2   68.39    4.70
   8  -4  -2   67.89    4.80
   8   4  -2   77.19    4.80
  -8   4   2   63.29    4.70
   6  -4  -2   14.30    2.10
  -6  -4   2   16.40    2.50
   6  -4  -2   20.30    2.90
  -6  -4   2   17.30    2.30
   6   4  -2   14.40    1.90
  -6   4   2   18.60    2.20
  -4  -4   2  139.79    6.80
   4  -4  -2  146.39    7.40
  -4  -4   2  123.59    7.10
   4  -4  -2  140.89    6.80
  -4   4   2  119.59    6.30
   2  -4  -2   82.09    5.30
  -2  -4   2   77.19    4.40
  -2  -4   2   72.39    4.80
   0  -4   2   23.90    2.30
   0  -4   2   22.30    2.90
   0  -4  -2   25.40    3.20
   0   4   2   25.50    2.10
   2  -4   2   35.70    3.80
  -2  -4  -2   34.40    3.90
   2   4   2   43.20    2.80
  -2   4  -2   39.00    2.70
  -2   4  -2   34.60    2.70
   4  -4   2  275.97   12.50
   4  -4   2  273.37   14.00
  -4  -4  -2  291.17   12.30
  -4  -4  -2  295.47   14.20
   4   4   2  275.37   12.80
  -4   4  -2  281.07   12.90
  -6  -4  -2  217.48   11.60
   6  -4   2  208.38   11.60
  -6  -4  -2  224.48   10.10
   6  -4   2  205.38   10.30
  -6   4  -2  223.58   10.60
   6   4   2  217.38   10.50
   8  -4   2   21.70    3.10
  -8  -4  -2   18.20    2.60
   8  -4   2   15.40    3.50
  -8  -4  -2   16.60    3.30
  -8   4  -2   14.50    2.50
   8   4   2   23.50    3.30
 -10  -4  -2   38.00    5.10
  10  -4   2   27.50    4.60
 -10  -4  -2   36.70    4.00
  10  -4   2   44.50    4.30
  10   4   2   39.60    4.30
 -10   4  -2   40.40    4.50
  12  -4   2    4.00    3.30
 -12  -4  -2    3.00    2.30
 -12  -4  -2    5.40    3.20
  12  -4   2    4.80    2.80
 -12   4  -2   -2.10    2.50
  12   4   2    0.30    2.40
  14  -4   2    3.80    3.20
 -14  -4  -2    6.70    2.90
 -14  -4  -2    8.50    3.60
  14  -4   2    6.90    3.70
 -14   4  -2   10.10    3.60
  14   4   2    6.00    2.90
  16  -4   2    2.00    3.30
  16  -4   2    0.70    3.50
 -16  -4  -2    2.30    3.00
 -16   4  -2    1.30    3.70
  16   4   2   -3.30    2.70
  17  -5  -2   -0.80    3.50
 -17  -5   2    5.00    3.50
 -17   5   2    2.80    3.60
  17   5  -2    4.60    3.30
  15  -5  -2   22.10    4.90
 -15  -5   2   18.40    3.90
  15   5  -2   16.50    3.80
 -15   5   2   21.10    4.10
  13  -5  -2  141.39    9.60
 -13  -5   2  132.49    8.70
  13   5  -2  154.58    8.90
 -13   5   2  158.78    9.20
  11  -5  -2   -1.00    2.50
 -11  -5   2    4.70    2.40
  11  -5  -2    5.70    2.90
 -11   5   2    5.90    2.70
  11   5  -2    6.50    2.40
  -9  -5   2  160.88    9.10
  -9  -5   2  155.08    8.90
   9  -5  -2  179.58    9.80
   9  -5  -2  164.18    9.30
  -9   5   2  167.58    9.00
   9   5  -2  178.28    8.70
  -7  -5   2   17.60    2.80
   7  -5  -2   20.50    2.70
   7  -5  -2   18.80    3.20
  -7  -5   2   19.80    2.70
  -7   5   2   22.30    2.80
   7   5  -2   22.60    2.50
  -5  -5   2   21.50    3.30
   5  -5  -2   27.90    3.80
   5  -5  -2   24.50    2.60
  -5  -5   2   26.60    2.90
  -5   5   2   23.70    2.20
   3  -5  -2   39.70    2.90
  -3  -5   2   31.40    3.00
  -3  -5   2   28.20    3.50
   3  -5  -2   41.60    4.30
  -1  -5   2    2.80    1.80
   1  -5  -2    1.30    2.10
  -1  -5   2    0.50    1.30
  -1   5   2   -0.40    0.90
   1  -5   2  109.49    6.10
   1  -5   2  116.69    7.20
  -1  -5  -2  115.89    7.40
   1   5   2  114.39    5.80
   3  -5   2    2.60    2.30
  -3  -5  -2    5.70    2.60
  -3   5  -2    8.60    1.70
  -3   5  -2    8.70    1.70
   3   5   2    5.90    1.50
   5  -5   2    3.70    2.30
   5  -5   2    3.30    2.60
  -5  -5  -2    0.20    2.50
  -5  -5  -2    0.60    1.80
  -5   5  -2    1.50    1.60
   5   5   2    1.20    1.30
  -7  -5  -2   14.50    3.70
   7  -5   2   13.00    3.50
   7  -5   2   15.30    2.50
  -7   5  -2   12.70    2.50
   7   5   2   19.80    2.60
   9  -5   2   22.50    3.30
  -9  -5  -2   37.50    5.40
   9  -5   2   34.50    5.30
   9   5   2   31.80    3.70
  -9   5  -2   32.60    4.00
  11  -5   2   55.99    6.60
  11  -5   2   50.69    5.20
 -11  -5  -2   60.69    6.70
  11   5   2   54.59    5.10
 -11   5  -2   63.19    5.60
  13  -5   2   45.20    6.40
 -13  -5  -2   49.10    6.50
  13  -5   2   50.79    6.90
 -13   5  -2   54.79    5.80
  13   5   2   43.50    5.20
  15  -5   2   27.50    5.40
 -15  -5  -2   20.50    4.80
  15   5   2   30.30    4.50
 -15   5  -2   17.70    4.40
 -16  -6   2   54.79    6.10
  16  -6  -2   67.69    7.30
 -16   6   2   56.49    6.20
  14  -6  -2  112.19    8.70
 -14  -6   2  101.19    7.60
 -14   6   2  112.09    7.90
  12  -6  -2   34.20    4.80
 -12  -6   2   24.80    3.70
  12  -6  -2   20.50    5.50
 -12   6   2   22.20    3.80
  10  -6  -2   72.29    6.40
  10  -6  -2   70.39    5.80
 -10  -6   2   64.69    5.30
 -10  -6   2   73.29    6.00
 -10   6   2   66.99    5.40
   8  -6  -2  279.57   13.40
   8  -6  -2  277.57   14.20
  -8  -6   2  283.67   13.40
  -8  -6   2  259.87   13.90
  -8   6   2  267.07   13.10
  -6  -6   2    0.80    2.20
   6  -6  -2   -1.10    1.50
  -6  -6   2    1.90    1.80
   6  -6  -2    2.70    2.70
   4  -6  -2  437.46   18.50
   4  -6  -2  406.16   19.60
  -4  -6   2  407.76   18.60
  -4  -6   2  390.66   19.40
   2  -6  -2  336.67   14.50
  -2  -6   2  310.77   15.50
  -2  -6   2  312.97   14.60
   2  -6  -2  296.57   15.70
   0  -6   2   83.09    6.30
   0  -6  -2   82.69    6.80
   0  -6   2   82.49    5.20
   0   6   2   93.19    4.90
  -2  -6  -2 1220.28   55.59
   2  -6   2 1213.08   55.09
   2   6   2 1238.98   53.59
  -2   6  -2 1318.77   53.79
  -2   6  -2 1360.56   53.89
   4  -6   2  483.35   24.30
  -4  -6  -2  501.45   24.80
  -4   6  -2  538.35   23.00
   4   6   2  527.65   22.70
   6  -6   2  105.69    8.30
  -6  -6  -2  117.19    8.90
  -6   6  -2  131.69    7.00
   6   6   2  108.79    6.40
   8  -6   2  360.26   19.10
  -8  -6  -2  369.66   19.40
   8   6   2  360.46   17.20
  -8   6  -2  389.26   17.70
  10  -6   2   44.80    6.30
 -10  -6  -2   46.80    6.40
 -10   6  -2   41.70    4.90
  10   6   2   36.90    4.20
  12  -6   2    5.40    3.70
 -12  -6  -2    3.80    4.00
 -12   6  -2   10.10    3.40
  12   6   2   11.10    2.80
  14  -6   2   75.29    8.30
 -14  -6  -2   83.29    8.50
 -14   6  -2   76.49    7.40
  14   6   2   78.99    6.60
 -15  -7   2   72.69    6.70
  15  -7  -2   90.89    8.40
 -13  -7   2  111.09    7.90
  13  -7  -2  134.09    9.10
  11  -7  -2   37.80    5.60
  11  -7  -2   37.40    5.10
 -11  -7   2   36.20    4.60
   9  -7  -2  856.31   37.90
  -9  -7   2  835.72   37.80
  -9  -7   2  814.32   36.70
   9  -7  -2  842.62   37.00
   7  -7  -2  400.46   19.70
  -7  -7   2  391.76   18.60
  -7  -7   2  410.86   19.80
   7  -7  -2  408.16   18.60
   5  -7  -2  247.88   13.20
  -5  -7   2  243.28   13.10
   5  -7  -2  241.38   11.80
  -5  -7   2  238.48   11.90
   3  -7  -2  941.61   41.60
  -3  -7   2  870.01   41.20
   3  -7  -2  978.70   40.00
  -3  -7   2  930.21   40.10
  -1  -7   2  201.18   11.80
   1  -7  -2  233.78   10.60
  -1  -7   2  195.68   10.70
   1  -7  -2  235.48   12.60
   1  -7   2   20.40    3.80
  -1  -7  -2   19.50    4.20
   1   7   2   24.80    2.60
  -1   7  -2   23.20    2.80
  -1   7  -2   27.00    3.00
  -3  -7  -2  365.16   19.50
   3  -7   2  349.87   18.80
   3   7   2  385.96   17.00
  -3   7  -2  387.16   17.40
  -3   7  -2  394.86   17.30
  -5  -7  -2    4.50    3.70
   5  -7   2   11.30    3.60
   5   7   2   10.10    1.90
  -5   7  -2    4.40    2.10
   7  -7   2  471.15   24.90
  -7  -7  -2  520.45   25.80
  -7   7  -2  547.65   23.60
   7   7   2  503.95   22.90
  -9  -7  -2  222.28   14.50
   9  -7   2  225.08   14.00
   9   7   2  217.28   11.50
  -9   7  -2  246.78   12.50
 -11  -7  -2   17.70    5.40
  11  -7   2   17.20    4.90
 -11   7  -2   17.50    3.90
  11   7   2   21.00    3.40
  13  -7   2  245.68   15.70
 -13  -7  -2  239.78   15.90
 -13   7  -2  283.77   14.80
  13   7   2  256.47   13.60
 -14  -8   2  267.87   14.40
 -12  -8   2    4.20    3.00
 -10  -8   2  382.06   19.60
 -10  -8   2  360.36   18.10
  10  -8  -2  392.76   19.80
  -8  -8   2  318.37   17.10
   8  -8  -2  312.77   16.80
  -8  -8   2  320.27   15.40
   6  -8  -2   12.80    3.90
  -6  -8   2   10.90    3.60
  -6  -8   2   11.90    2.80
   4  -8  -2  771.52   34.20
  -4  -8   2  726.13   32.50
  -4  -8   2  724.73   33.90
  -2  -8   2  677.53   31.90
  -2  -8   2  715.73   30.50
   2  -8  -2  674.03   32.20
   0  -8   2  224.88   13.00
   0  -8  -2  222.68   13.40
   2  -8   2 1706.03   74.19
  -2  -8  -2 1776.82   74.99
  -2   8  -2 1672.63   72.29
  -2   8  -2 1687.83   72.09
  -4  -8  -2  287.27   16.80
   4  -8   2  273.87   15.70
  -4   8  -2  293.77   14.00
   6  -8   2   86.19    8.20
  -6  -8  -2   94.19    9.10
  -6   8  -2   96.09    6.50
   8  -8   2  499.95   26.60
  -8  -8  -2  549.45   27.70
  -8   8  -2  563.04   25.10
  10  -8   2  131.19   11.00
 -10  -8  -2  153.28   11.90
 -10   8  -2  157.58    9.60
  12  -8   2   82.19    8.90
 -12  -8  -2   62.89    8.50
 -12   8  -2   64.19    6.60
  11  -9  -2   53.49    6.90
   9  -9  -2  479.65   24.20
  -9  -9   2  471.85   24.20
   7  -9  -2  146.39   10.40
  -7  -9   2  142.19   10.40
  -5  -9   2  221.28   13.30
   5  -9  -2  224.68   13.40
  -5  -9   2  202.28   12.00
   3  -9  -2  602.74   29.10
  -3  -9   2  595.74   28.90
  -3  -9   2  607.34   27.10
   1  -9  -2   19.70    4.80
  -1  -9   2   21.90    4.50
   1  -9   2  299.17   16.40
  -1  -9  -2  259.17   16.80
  -1   9  -2  294.97   14.00
  -1   9  -2  304.57   14.20
  -3  -9  -2  413.56   22.20
   3  -9   2  407.26   21.30
  -3   9  -2  418.46   19.30
   5  -9   2   27.00    5.30
  -5  -9  -2   31.10    6.40
  -5   9  -2   27.10    3.70
  -7  -9  -2  247.18   16.10
   7  -9   2  243.58   15.10
  -7   9  -2  229.18   12.70
  -9  -9  -2  210.88   15.10
   9  -9   2  198.28   13.60
  -9   9  -2  208.28   11.90
   6 -10  -2    4.10    4.00
  -6 -10   2   -2.00    3.50
  -4 -10   2  359.86   20.00
   4 -10  -2  385.26   20.50
  -2 -10   2  351.56   18.90
   2 -10  -2  320.97   18.70
   0 -10  -2   -1.50    3.80
   0 -10   2    1.80    3.50
  -2 -10  -2  256.57   16.50
   2 -10   2  268.07   15.50
  -4 -10  -2  108.99   10.80
   4 -10   2  113.69    9.70
   6 -10   2   70.89    8.20
  -6 -10  -2   67.69    9.00
 -20   0   3    2.20    3.80
  20   0  -3   -2.50    4.30
  18   0  -3    0.20    3.80
 -18   0   3   -3.90    3.20
  16   0  -3    3.00    3.60
 -16   0   3    5.00    3.50
  14   0  -3    2.10    3.20
 -14   0   3   -1.70    2.70
  12   0  -3   -0.30    2.70
 -12   0   3    2.50    2.40
  10   0  -3    2.20    2.20
 -10   0   3   -0.80    1.70
   8   0  -3   -0.90    1.50
  -8   0   3   -0.90    1.20
  -6   0   3    0.20    1.00
   6   0  -3    0.40    1.20
   4   0  -3    0.30    0.90
  -4   0   3   -0.60    0.80
   4   0  -3   -0.60    0.60
  -2   0   3    1.00    1.00
  -2   0   3    0.30    0.70
  -2   0   3    1.10    0.80
   0   0   3    0.40    0.70
   0   0   3    1.00    0.70
   0   0   3    0.40    1.20
   2   0   3    0.40    1.30
  -2   0  -3    0.90    0.70
   2   0   3   -0.30    0.80
   4   0   3   -0.20    1.50
   4   0   3    2.50    1.20
  -4   0  -3    0.20    0.90
  -6   0  -3   -0.70    1.30
   6   0   3    0.90    1.40
   6   0   3    0.40    2.00
  -8   0  -3    0.00    1.70
   8   0   3   -0.20    1.80
   8   0   3   -3.00    2.10
  10   0   3    2.20    2.40
  10   0   3    2.10    2.60
 -10   0  -3    1.30    2.20
 -12   0  -3   -0.30    2.50
  12   0   3   -3.60    2.30
  12   0   3    0.40    2.60
 -14   0  -3   -0.20    2.70
 -14   0  -3    0.80    2.90
  14   0   3    0.60    3.00
 -16   0  -3    6.10    3.00
 -16   0  -3   -0.50    3.00
  16   0   3    0.80    3.20
  18   0   3    0.60    3.30
 -18   0  -3    0.40    3.40
  21  -1  -3    7.50    5.00
 -21  -1   3   -0.40    4.00
  21   1  -3    5.10    4.60
 -21   1   3    4.90    4.30
 -19  -1   3    0.90    3.60
  19  -1  -3    3.70    4.50
 -19   1   3    2.60    3.90
  19   1  -3    3.10    4.10
  17  -1  -3   31.60    5.90
 -17  -1   3   42.40    5.50
  17   1  -3   37.20    5.90
 -17   1   3   38.70    5.60
  15  -1  -3   24.20    4.90
 -15  -1   3   26.40    4.30
 -15   1   3   22.90    4.20
  15   1  -3   35.20    5.30
  13  -1  -3    6.80    3.30
 -13  -1   3    8.40    3.10
 -13   1   3    5.50    2.90
  13   1  -3    8.90    3.30
 -11  -1   3  104.09    6.30
  11  -1  -3   93.29    6.70
 -11   1   3   91.59    6.20
  11   1  -3   91.39    6.60
   9  -1  -3   55.39    4.60
  -9  -1   3   62.89    4.30
   9   1  -3   65.69    4.80
  -9   1   3   74.09    4.50
  -7  -1   3    0.80    1.20
   7  -1  -3    3.30    1.50
  -7   1   3    2.10    1.20
   7   1  -3    2.70    1.50
   5  -1  -3  495.95   21.90
   5  -1  -3  501.95   21.40
  -5  -1   3  504.85   21.70
   5   1  -3  506.85   21.70
  -5   1   3  507.55   21.40
  -3  -1   3  190.88    9.10
   3  -1  -3  192.48    8.90
  -3  -1   3  198.08    8.80
  -3   1   3  202.58    8.50
   3   1  -3  186.28    8.80
  -1  -1   3  236.68   10.30
  -1  -1   3  221.28   10.90
  -1  -1   3  220.48   10.10
   1  -1  -3  222.28   10.70
  -1   1   3  258.07   10.00
  -1   1   3  216.88   10.30
  -1  -1  -3   13.80    1.10
   1  -1   3   14.60    1.40
  -1  -1  -3   15.60    2.30
   1  -1   3   17.00    2.50
   1   1   3   15.70    1.60
  -3  -1  -3  172.28    9.30
   3  -1   3  170.18    9.50
  -3  -1  -3  180.28    8.20
   3  -1   3  174.18    8.30
  -3   1  -3  189.88    8.40
   3   1   3  184.38    8.50
   5  -1   3    2.80    2.10
  -5  -1  -3    6.00    1.40
  -5  -1  -3    6.80    2.10
   5  -1   3    5.30    1.50
   5   1   3    4.70    1.50
  -5   1  -3    7.10    1.50
  -7  -1  -3  356.46   17.30
   7  -1   3  356.46   16.20
   7  -1   3  339.57   17.30
  -7  -1  -3  351.26   16.10
   7   1   3  362.06   16.30
  -7   1  -3  338.07   16.10
  -9  -1  -3    9.30    2.40
   9  -1   3    5.80    2.40
   9  -1   3    4.40    2.60
  -9  -1  -3    3.20    2.30
   9   1   3    1.70    2.10
  -9   1  -3    5.30    2.20
  11  -1   3  103.79    7.80
 -11  -1  -3  104.69    7.70
 -11  -1  -3  112.39    7.10
  11  -1   3   92.29    7.00
 -11   1  -3  109.69    7.00
  11   1   3   98.99    7.10
  13  -1   3   18.20    3.90
  13  -1   3   19.90    4.20
 -13  -1  -3   24.40    3.90
 -13  -1  -3   20.40    4.10
  13   1   3   13.70    3.60
 -13   1  -3   17.80    3.90
  15  -1   3   17.80    4.00
 -15  -1  -3   22.50    4.00
  15  -1   3   20.80    4.20
 -15  -1  -3   18.90    4.20
  15   1   3   13.50    3.90
 -15   1  -3   17.90    4.00
 -17  -1  -3    6.30    3.40
  17  -1   3    8.10    3.90
 -17  -1  -3    7.80    3.80
  17   1   3    7.60    3.70
 -17   1  -3    9.70    3.90
  20  -2  -3   52.99    7.90
 -20  -2   3   59.29    7.00
 -20   2   3   60.09    7.00
  20   2  -3   63.19    7.50
 -18  -2   3   24.60    4.70
  18  -2  -3   19.40    5.60
  18   2  -3   28.70    5.10
 -18   2   3   21.40    4.70
  16  -2  -3  268.47   16.10
 -16  -2   3  256.57   14.80
 -16   2   3  301.17   15.10
  16   2  -3  294.97   15.60
 -14  -2   3   16.50    3.50
  14  -2  -3   17.60    4.20
  14   2  -3   11.80    3.90
 -14   2   3   20.00    3.80
  12  -2  -3  147.99    9.20
 -12  -2   3  150.38    8.70
  12   2  -3  149.09    9.30
 -12   2   3  142.79    8.60
 -10  -2   3  696.23   29.80
  10  -2  -3  638.14   30.10
  10   2  -3  704.23   30.20
 -10   2   3  666.33   29.70
   8  -2  -3  105.69    6.10
  -8  -2   3   97.99    5.70
  -8   2   3  108.19    5.80
   8   2  -3  104.19    6.10
  -6  -2   3 1382.46   57.29
  -6  -2   3 1349.16   57.59
   6  -2  -3 1390.06   57.89
   6  -2  -3 1356.66   57.39
   6   2  -3 1365.86   57.59
  -6   2   3 1373.16   57.29
   4  -2  -3 1218.58   50.09
  -4  -2   3 1223.48   49.99
  -4  -2   3 1135.99   49.99
   4  -2  -3 1107.59   50.09
   4   2  -3 1232.08   49.70
  -4   2   3 1205.08   49.40
  -2  -2   3   44.50    3.10
  -2  -2   3   43.90    2.80
   2  -2  -3   43.30    3.00
   2   2  -3   38.40    2.30
  -2   2   3   44.90    2.80
   0  -2   3 1101.59   45.10
   0  -2   3 1049.79   45.60
   0  -2  -3 1073.49   46.10
   0  -2   3 1068.69   46.10
   0   2   3 1114.09   45.60
   2  -2   3 1486.25   61.69
   2  -2   3 1413.06   62.89
  -2  -2  -3 1538.45   62.89
  -2   2  -3 1502.05   61.89
   2   2   3 1430.66   62.09
  -2   2  -3 1509.15   61.99
   4  -2   3  142.99    8.50
   4  -2   3  154.58    7.30
  -4  -2  -3  140.69    7.20
  -4  -2  -3  152.28    8.50
  -4   2  -3  155.08    7.50
   4   2   3  157.38    7.60
   6  -2   3  905.21   42.80
  -6  -2  -3 1020.90   41.80
   6  -2   3 1018.10   41.70
  -6  -2  -3  967.80   42.90
   6   2   3  964.90   41.90
  -6   2  -3  975.30   41.80
  -8  -2  -3  298.37   15.40
  -8  -2  -3  307.47   14.40
   8  -2   3  292.37   15.60
   8  -2   3  312.17   14.50
   8   2   3  305.07   14.60
  -8   2  -3  298.77   14.40
 -10  -2  -3    5.40    2.90
  10  -2   3    2.20    2.90
  10  -2   3    0.40    2.40
 -10  -2  -3    3.00    2.50
  10   2   3    6.60    2.50
 -10   2  -3   11.10    2.80
  12  -2   3  271.47   15.40
 -12  -2  -3  288.47   15.30
  12  -2   3  271.57   14.40
 -12  -2  -3  284.07   14.20
  12   2   3  278.67   14.50
 -12   2  -3  272.87   14.50
 -14  -2  -3   20.60    4.30
  14  -2   3   19.10    4.00
 -14  -2  -3   20.70    3.90
  14  -2   3   15.50    4.10
  14   2   3   21.80    4.00
 -14   2  -3   19.10    4.00
 -16  -2  -3   59.89    6.60
  16  -2   3   44.50    6.40
  16  -2   3   57.19    6.10
 -16  -2  -3   54.29    5.90
 -16   2  -3   44.10    6.10
  16   2   3   49.20    6.10
 -19  -3   3   -1.20    3.50
  19  -3  -3    5.70    5.00
  19   3  -3    0.80    3.70
 -19   3   3    2.90    3.80
  17  -3  -3  171.58   12.90
 -17  -3   3  190.38   11.80
 -17   3   3  216.68   11.90
  17   3  -3  214.88   12.50
  15  -3  -3  529.85   26.50
 -15  -3   3  523.25   25.50
  15   3  -3  553.24   26.00
 -15   3   3  575.54   25.70
  13  -3  -3   13.30    3.70
 -13  -3   3    9.30    2.90
 -13   3   3    6.40    2.90
  13   3  -3   12.00    3.30
  11  -3  -3 1801.72   78.89
 -11  -3   3 1810.42   78.39
 -11   3   3 1855.21   78.39
  11   3  -3 1943.41   78.89
   9  -3  -3  711.33   28.40
   9  -3  -3  621.04   28.80
  -9  -3   3  649.93   27.90
  -9  -3   3  679.73   28.60
   9   3  -3  625.94   28.80
  -9   3   3  616.74   28.40
   7  -3  -3  438.86   19.60
  -7  -3   3  432.46   19.30
   7  -3  -3  446.26   19.20
  -7  -3   3  439.66   19.00
   7   3  -3  407.76   19.20
  -7   3   3  425.56   18.90
   5  -3  -3 2317.07   98.59
  -5  -3   3 2393.16   98.39
  -5  -3   3 2288.07   98.39
   5  -3  -3 2284.67   98.49
  -5   3   3 2414.86   97.79
   5   3  -3 2442.06   98.09
  -3  -3   3 1436.26   58.19
   3  -3  -3 1405.26   58.19
  -3  -3   3 1285.67   57.79
  -1  -3   3 1126.79   49.20
   1  -3  -3 1222.18   49.90
  -1  -3   3 1135.39   49.70
  -1   3   3 1180.08   49.20
  -1  -3  -3 3906.21  154.68
   1  -3   3 3665.63  154.58
   1  -3   3 3582.24  153.08
   1  -3   3 3626.14  153.88
   1   3   3 3743.93  153.78
  -3  -3  -3  127.19    7.40
   3  -3   3  104.29    7.10
   3  -3   3  115.69    5.70
  -3   3  -3  133.49    6.40
   3   3   3  114.69    6.30
  -3   3  -3  131.09    6.30
  -5  -3  -3 1185.68   50.29
   5  -3   3 1215.68   48.80
   5  -3   3 1022.10   49.99
   5   3   3 1163.18   49.10
  -5   3  -3 1182.68   49.10
   7  -3   3 1191.28   53.99
   7  -3   3 1290.57   52.69
  -7  -3  -3 1194.08   53.99
  -7  -3  -3 1316.57   52.69
  -7   3  -3 1199.08   52.89
   7   3   3 1232.28   52.89
  -9  -3  -3    4.70    2.30
   9  -3   3    0.40    2.00
   9  -3   3   -3.10    2.60
  -9  -3  -3    2.40    2.40
   9   3   3    3.70    2.30
  -9   3  -3    3.90    2.20
  11  -3   3  588.84   26.10
 -11  -3  -3  582.44   27.30
  11  -3   3  532.55   27.30
 -11  -3  -3  601.14   26.00
  11   3   3  560.24   26.30
 -11   3  -3  558.34   26.40
 -13  -3  -3  379.86   17.90
  13  -3   3  345.57   19.20
 -13  -3  -3  354.66   19.00
  13  -3   3  379.66   18.10
  13   3   3  377.96   18.40
 -13   3  -3  345.77   18.30
 -15  -3  -3    1.30    3.30
 -15  -3  -3    3.80    3.00
  15  -3   3    6.10    3.70
  15  -3   3   11.20    3.50
 -15   3  -3    3.70    3.50
  15   3   3    4.60    3.20
  17  -3   3  173.88   10.40
  17  -3   3  154.28   11.00
  17   3   3  155.38   10.60
 -17   3  -3  130.59   10.50
  18  -4  -3   98.89    9.30
 -18  -4   3   61.79    7.10
  18   4  -3   94.19    7.90
 -18   4   3   91.09    7.60
 -16  -4   3  486.35   23.90
  16  -4  -3  465.45   24.80
 -16   4   3  510.65   23.90
  16   4  -3  532.85   24.20
 -14  -4   3  124.29    8.50
  14  -4  -3  131.49    9.50
 -14   4   3  130.19    8.50
  14   4  -3  138.49    8.70
 -12  -4   3  499.05   23.50
  12  -4  -3  503.35   24.10
  12   4  -3  541.65   23.70
 -12   4   3  501.05   23.40
  10  -4  -3 1816.52   71.59
  10  -4  -3 1628.54   71.89
 -10  -4   3 1692.73   71.59
  10   4  -3 1719.33   71.69
 -10   4   3 1583.34   71.39
   8  -4  -3   50.69    4.50
  -8  -4   3   52.69    3.90
   8  -4  -3   48.90    4.10
  -8  -4   3   50.19    4.10
  -8   4   3   50.69    3.80
   8   4  -3   53.69    4.20
  -6  -4   3 1622.44   70.79
  -6  -4   3 1760.12   70.99
   6  -4  -3 1625.74   70.89
   6  -4  -3 1758.52   71.09
  -6   4   3 1640.44   70.19
   4  -4  -3 2466.75  102.89
  -4  -4   3 2543.25  102.79
  -4  -4   3 2364.66  102.39
   4  -4  -3 2429.36  102.49
   2  -4  -3    0.50    1.80
  -2  -4   3    0.30    1.30
  -2  -4   3    2.30    1.70
  -2   4   3   -0.70    1.10
   0  -4   3 2762.12  118.49
   0  -4   3 2859.41  119.39
   0  -4  -3 2880.01  119.59
   0   4   3 2872.71  118.39
  -2  -4  -3 1673.83   71.29
   2  -4   3 1657.33   71.09
  -2   4  -3 1668.03   69.99
   2   4   3 1693.93   70.09
  -2   4  -3 1648.73   70.09
   4  -4   3  131.89    6.40
  -4  -4  -3  131.99    8.30
   4  -4   3  125.79    8.10
  -4   4  -3  131.99    7.00
   4   4   3  142.19    7.10
  -4   4  -3  136.29    7.10
  -6  -4  -3 1432.56   63.29
   6  -4   3 1431.36   63.29
   6  -4   3 1506.05   61.59
   6   4   3 1478.45   61.99
  -6   4  -3 1460.85   62.09
   8  -4   3  420.66   18.80
  -8  -4  -3  414.06   20.50
   8  -4   3  372.26   20.30
  -8   4  -3  436.96   19.30
   8   4   3  419.46   19.20
  10  -4   3  125.59    9.60
  10  -4   3  138.79    8.10
 -10  -4  -3  134.69    9.50
  10   4   3  145.99    8.50
 -10   4  -3  145.89    8.70
  12  -4   3  634.24   29.10
  12  -4   3  642.64   30.90
 -12  -4  -3  616.34   30.50
  12   4   3  661.83   29.70
 -12   4  -3  658.93   29.90
  14  -4   3  111.79    7.70
  14  -4   3  101.59    9.20
 -14  -4  -3  106.69    9.00
 -14   4  -3   95.09    8.10
  14   4   3  111.89    8.10
  16  -4   3   87.09    7.20
 -16  -4  -3   82.69    8.10
  16  -4   3   86.89    8.50
  16   4   3   78.29    7.40
 -16   4  -3   73.29    7.70
  17  -5  -3  272.97   16.20
 -17  -5   3  255.77   14.80
 -17   5   3  285.27   14.90
  15  -5  -3  179.28   11.90
 -15  -5   3  182.88   10.80
 -15   5   3  189.88   10.90
  13  -5  -3   62.89    6.50
 -13  -5   3   67.59    5.80
 -13   5   3   63.79    5.70
  11  -5  -3  519.95   24.60
 -11  -5   3  518.55   24.10
 -11   5   3  547.15   24.00
   9  -5  -3  517.55   24.30
  -9  -5   3  524.85   24.20
   9  -5  -3  577.94   24.60
  -9  -5   3  570.24   24.30
  -9   5   3  500.65   23.80
  -7  -5   3  178.88    9.40
   7  -5  -3  188.78    9.70
   7  -5  -3  203.88   10.20
  -7  -5   3  166.18    9.50
   5  -5  -3 2095.49   86.19
  -5  -5   3 2016.30   85.89
   5  -5  -3 2032.10   85.49
  -5  -5   3 1998.10   85.49
  -3  -5   3  314.87   14.60
  -3  -5   3  308.37   15.20
   3  -5  -3  303.37   14.60
   3  -5  -3  335.97   15.60
  -1  -5   3  402.96   18.60
   1  -5  -3  420.36   19.80
  -1  -5   3  399.86   19.30
  -1   5   3  427.26   18.40
  -1  -5  -3 1593.74   68.49
   1  -5   3 1583.74   68.39
   1  -5   3 1566.64   67.19
   1   5   3 1625.94   66.99
  -3  -5  -3  360.86   18.70
   3  -5   3  370.36   18.60
  -3   5  -3  394.06   17.20
  -3   5  -3  390.76   17.30
   3   5   3  381.76   17.20
   5  -5   3  498.45   23.60
  -5  -5  -3  453.55   23.50
   5   5   3  516.05   22.00
  -5   5  -3  487.95   22.10
   7  -5   3 1020.50   50.49
  -7  -5  -3 1153.48   50.79
   7   5   3 1162.78   49.10
  -7   5  -3 1231.08   49.40
   9  -5   3   81.79    7.70
  -9  -5  -3   87.49    7.80
   9   5   3   94.49    6.30
  -9   5  -3   93.59    6.60
  11  -5   3  201.78   12.90
 -11  -5  -3  197.98   12.60
 -11   5  -3  189.88   11.40
  11   5   3  204.38   11.10
 -13  -5  -3  173.58   12.10
  13  -5   3  178.78   12.60
  13   5   3  194.88   11.00
 -13   5  -3  189.48   11.60
  15  -5   3    1.70    3.90
 -15  -5  -3   -2.10    3.50
  15   5   3    2.50    3.00
 -15   5  -3   -2.90    3.30
  16  -6  -3  118.49    9.60
 -16  -6   3  121.39    8.80
  14  -6  -3   20.40    4.80
 -14  -6   3   27.10    4.30
  12  -6  -3  209.28   11.90
 -12  -6   3  199.78   11.20
  10  -6  -3  563.14   25.20
 -10  -6   3  515.25   24.50
  10  -6  -3  536.65   24.80
  -8  -6   3   18.40    3.10
   8  -6  -3   18.80    2.90
   8  -6  -3   17.90    3.60
  -8  -6   3   18.70    3.30
   6  -6  -3  499.65   22.20
  -6  -6   3  472.45   22.60
  -6  -6   3  477.95   22.10
   6  -6  -3  511.15   23.10
   4  -6  -3  995.50   41.60
  -4  -6   3  938.41   42.20
  -4  -6   3  932.21   41.50
   4  -6  -3  985.50   42.60
  -2  -6   3   -1.80    1.60
  -2  -6   3   -1.90    2.10
   2  -6  -3    1.30    2.70
   0  -6   3  760.92   35.20
   0  -6  -3  794.52   35.80
   0  -6   3  769.02   34.20
   0   6   3  821.82   34.00
  -2  -6  -3  420.96   20.60
   2  -6   3  409.96   20.10
   2   6   3  411.16   18.40
  -2   6  -3  403.86   18.50
  -2   6  -3  397.86   18.30
  -4  -6  -3    2.50    3.10
   4  -6   3    0.30    2.80
   4   6   3    1.90    1.60
  -4   6  -3    3.90    1.90
  -4   6  -3    5.50    2.10
  -6  -6  -3  519.05   24.90
   6  -6   3  457.55   24.60
  -6   6  -3  507.85   23.00
   6   6   3  522.35   22.70
   8  -6   3  305.27   17.10
  -8  -6  -3  323.27   17.50
  -8   6  -3  311.47   15.60
   8   6   3  313.47   15.20
  10  -6   3   45.30    6.70
 -10  -6  -3   42.80    6.70
  10   6   3   49.50    4.80
 -10   6  -3   48.20    5.40
 -12  -6  -3  203.18   13.80
  12  -6   3  223.58   14.10
 -12   6  -3  220.48   12.80
  12   6   3  210.68   11.90
 -14  -6  -3  103.69    9.70
  14  -6   3  113.79   10.20
  14   6   3  114.79    8.10
 -14   6  -3   98.89    8.70
 -15  -7   3   61.69    6.30
  15  -7  -3   70.99    7.50
  13  -7  -3   12.70    4.00
 -13  -7   3   21.20    4.10
 -11  -7   3  257.57   13.50
  11  -7  -3  261.27   14.00
  -9  -7   3   99.79    7.00
   9  -7  -3  105.89    8.00
  -9  -7   3   98.39    7.50
   9  -7  -3  109.79    7.10
  -7  -7   3   84.19    6.00
  -7  -7   3   90.89    7.00
   7  -7  -3  104.89    7.50
   7  -7  -3   86.89    6.20
   5  -7  -3  355.76   16.50
  -5  -7   3  358.56   16.70
  -5  -7   3  327.97   17.40
   5  -7  -3  363.96   17.90
   3  -7  -3  122.59    8.80
  -3  -7   3  117.99    7.30
  -3  -7   3  124.99    8.50
   3  -7  -3  131.79    7.30
   1  -7  -3   65.79    6.90
  -1  -7   3   66.59    4.90
  -1  -7   3   60.29    5.80
  -1   7   3   59.19    4.50
  -1  -7  -3  546.05   28.00
   1  -7   3  586.44   27.70
  -1   7  -3  581.44   25.90
  -1   7  -3  597.34   26.10
   1   7   3  614.04   25.90
   3  -7   3   78.59    7.40
  -3  -7  -3   86.59    8.00
  -3   7  -3   87.89    5.50
   3   7   3   81.29    5.20
  -3   7  -3   81.59    5.60
   5  -7   3  156.48   10.70
  -5  -7  -3  149.39   11.40
  -5   7  -3  149.39    8.80
   5   7   3  168.58    8.60
   7  -7   3  176.58   11.80
  -7  -7  -3  173.48   12.20
  -7   7  -3  155.78    9.60
   7   7   3  174.28    9.30
   9  -7   3   19.30    5.10
  -9  -7  -3   19.40    5.10
  -9   7  -3   19.90    3.70
   9   7   3   20.60    3.30
  11  -7   3   40.30    6.50
 -11  -7  -3   47.90    7.40
 -11   7  -3   43.80    5.80
  11   7   3   54.99    5.10
  13  -7   3  108.29   10.10
 -13  -7  -3  115.79   10.30
 -13   7  -3   99.29    8.50
 -12  -8   3   31.80    4.50
 -10  -8   3   47.90    5.10
  10  -8  -3   47.80    6.20
  -8  -8   3   -1.50    2.70
  -8  -8   3   -0.70    2.30
   8  -8  -3   -2.20    3.00
  -6  -8   3   44.00    4.60
  -6  -8   3   47.30    5.60
   6  -8  -3   44.50    5.90
  -4  -8   3   64.09    5.20
  -4  -8   3   55.79    6.50
   4  -8  -3   56.89    6.60
  -2  -8   3   -3.00    1.90
   2  -8  -3    2.50    3.20
  -2  -8   3    2.10    3.00
   0  -8  -3   72.09    7.90
   0  -8   3   78.69    6.90
  -2  -8  -3   51.19    7.10
   2  -8   3   63.49    6.70
  -2   8  -3   53.19    4.70
  -2   8  -3   62.19    4.70
   4  -8   3    1.00    3.30
  -4  -8  -3   -1.20    3.70
  -4   8  -3    3.50    2.40
  -6  -8  -3   27.90    6.00
   6  -8   3   27.70    5.30
  -6   8  -3   44.70    4.60
  -8  -8  -3   45.80    7.60
   8  -8   3   26.90    5.70
  -8   8  -3   48.90    5.20
 -10  -8  -3    9.50    5.10
  10  -8   3    0.80    4.20
 -10   8  -3   10.40    3.60
 -11  -9   3    0.50    2.70
  -9  -9   3   10.20    3.10
   9  -9  -3   10.20    4.00
  -7  -9   3   -1.10    2.30
   7  -9  -3   -0.10    3.40
  -7  -9   3    2.30    3.30
   5  -9  -3   10.60    4.10
  -5  -9   3    6.60    2.60
  -5  -9   3   11.50    3.70
   3  -9  -3   -4.00    3.20
  -3  -9   3   -2.90    2.90
  -3  -9   3   -0.90    2.10
   1  -9  -3    6.90    4.20
  -1  -9   3    9.60    3.40
   1  -9   3   25.80    5.00
  -1  -9  -3   16.70    5.20
  -1   9  -3   21.60    3.30
  -1   9  -3   23.00    3.30
   3  -9   3   17.30    4.70
  -3  -9  -3    6.90    4.50
  -3   9  -3    9.00    2.80
  -5  -9  -3   39.90    7.40
   5  -9   3   46.00    6.80
  -5   9  -3   44.10    4.90
  -7  -9  -3   -2.40    4.20
   7  -9   3   -3.80    3.40
  -7   9  -3    0.70    2.70
   6 -10  -3   50.39    7.30
  -6 -10   3   43.50    6.60
  -4 -10   3   66.99    7.60
   4 -10  -3   88.29    8.80
  -2 -10   3    8.90    3.90
   2 -10  -3   -4.10    3.80
   0 -10   3  121.49    9.50
   0 -10  -3   97.69   10.10
   0  10  -3  117.09    7.00
   0  10  -3  103.09    7.10
   2 -10   3   34.70    5.90
  -2 -10  -3   27.00    6.10
  -2  10  -3   40.60    4.20
  -2  10  -3   32.30    4.30
  -4  10  -3   31.80    4.30
 -20   0   4   19.30    4.70
  20   0  -4   16.60    5.70
 -18   0   4  410.76   20.70
  18   0  -4  409.56   22.10
  16   0  -4   58.09    6.90
 -16   0   4   72.79    6.50
  14   0  -4  537.85   25.70
 -14   0   4  532.45   24.70
  12   0  -4 1490.55   64.49
 -12   0   4 1502.95   63.79
 -10   0   4  138.49    7.60
  10   0  -4  153.38    8.50
   8   0  -4  599.14   26.40
  -8   0   4  600.74   26.00
   6   0  -4 1036.90   43.50
  -6   0   4 1003.80   43.00
  -4   0   4  108.09    5.40
   4   0  -4  108.89    5.80
  -2   0   4 2366.66   94.69
  -2   0   4 2262.87   94.79
  -2   0   4 2200.88   95.29
   0   0   4 2803.22  107.19
   0   0   4 2450.55  107.19
   0   0   4 2477.45  108.19
   2   0   4  845.42   38.20
   2   0   4  872.71   37.00
  -2   0  -4  892.11   36.80
   4   0   4 3197.68  130.29
   4   0   4 3121.19  131.79
  -4   0  -4 3067.19  130.09
   6   0   4 1162.88   53.39
   6   0   4 1229.78   52.09
  -6   0  -4 1273.67   51.99
  -8   0  -4    3.90    2.00
   8   0   4    4.70    2.80
   8   0   4   -1.10    2.00
  10   0   4  905.81   39.60
  10   0   4  857.61   40.60
 -10   0  -4  929.91   39.50
  12   0   4  323.97   16.80
 -12   0  -4  346.97   17.00
  14   0   4    5.80    3.20
 -14   0  -4    6.00    3.50
 -14   0  -4    2.20    3.20
 -16   0  -4   62.29    7.20
  16   0   4   63.69    6.90
 -16   0  -4   59.69    6.50
 -19  -1   4  135.49    9.60
  19  -1  -4  109.89   10.50
 -19   1   4  138.19    9.50
  19   1  -4  130.29   10.60
  17  -1  -4  304.87   18.10
 -17  -1   4  343.77   17.30
  17   1  -4  331.97   18.40
 -17   1   4  336.27   17.10
 -15  -1   4   21.30    4.00
  15  -1  -4   16.20    4.50
 -15   1   4   24.00    4.10
  15   1  -4   19.40    4.60
  13  -1  -4  655.73   31.70
 -13  -1   4  719.13   31.10
 -13   1   4  726.53   31.00
  13   1  -4  671.63   31.80
 -11  -1   4  910.71   39.20
  11  -1  -4  848.72   39.80
  11   1  -4  953.90   39.90
 -11   1   4  907.71   39.10
  -9  -1   4   38.20    3.40
   9  -1  -4   40.30    4.10
   9   1  -4   45.30    4.10
  -9   1   4   42.60    3.40
  -7  -1   4 3094.09  131.19
   7  -1  -4 3164.68  131.69
  -7   1   4 3140.89  130.89
   7   1  -4 3210.48  131.39
   5  -1  -4 2411.36  102.59
  -5  -1   4 2362.96  102.09
   5  -1  -4 2421.56  102.09
  -5   1   4 2539.75  101.89
   5   1  -4 2526.55  102.29
  -3  -1   4  620.64   26.80
   3  -1  -4  605.94   26.60
  -3  -1   4  572.14   26.20
  -3   1   4  623.84   26.40
   3   1  -4  581.94   26.30
  -3   1   4  669.03   25.90
   1  -1  -4 2795.12  120.29
  -1  -1   4 2780.32  120.59
  -1  -1   4 2890.61  119.69
  -1  -1   4 2911.21  119.59
  -1   1   4 3131.39  119.39
  -1   1   4 2760.72  119.79
   1  -1   4  931.51   38.40
  -1  -1  -4  873.31   38.10
  -1  -1  -4  929.41   39.60
   1  -1   4  823.72   39.60
  -1   1  -4  927.21   38.40
   1   1   4  899.31   38.60
  -1   1  -4  972.60   38.50
   3  -1   4    5.10    1.40
  -3  -1  -4    4.50    1.10
  -3  -1  -4    8.10    2.40
   3  -1   4    2.30    2.10
   3   1   4    7.00    1.60
  -3   1  -4    7.00    1.40
   5  -1   4  991.20   46.90
  -5  -1  -4 1104.09   45.30
  -5  -1  -4 1077.29   47.10
   5  -1   4 1091.09   45.40
  -5   1  -4 1085.79   45.50
   5   1   4 1053.69   45.60
   7  -1   4  157.88   10.80
   7  -1   4  186.78    9.60
  -7  -1  -4  193.68    9.50
  -7  -1  -4  204.98   11.30
   7   1   4  195.18    9.80
  -7   1  -4  186.18    9.60
  -9  -1  -4  351.16   17.80
  -9  -1  -4  333.07   16.30
   9  -1   4  360.96   16.50
   9  -1   4  318.77   17.60
  -9   1  -4  336.27   16.40
   9   1   4  353.26   16.70
  11  -1   4  406.36   19.80
 -11  -1  -4  420.06   19.90
  11  -1   4  402.26   21.10
 -11  -1  -4  428.86   21.20
 -11   1  -4  404.26   19.90
  11   1   4  426.46   20.10
  13  -1   4   -2.80    2.70
 -13  -1  -4    0.30    3.20
 -13  -1  -4    2.00    2.80
  13  -1   4    2.60    3.00
  13   1   4   -0.50    2.70
 -13   1  -4    0.40    2.70
 -15  -1  -4  191.88   11.10
  15  -1   4  184.38   11.20
 -15  -1  -4  174.78   12.10
  15  -1   4  168.38   11.90
  15   1   4  178.38   11.20
 -15   1  -4  196.78   11.70
 -17  -1  -4   71.29    7.70
 -17   1  -4   67.29    7.50
  20  -2  -4    4.10    5.00
 -20  -2   4    5.70    3.80
 -20   2   4   -0.10    3.70
  20   2  -4    3.30    4.20
 -18  -2   4  181.78   11.40
  18  -2  -4  161.88   12.60
 -18   2   4  194.88   11.40
  18   2  -4  182.78   12.20
  16  -2  -4   63.99    7.70
 -16  -2   4   75.29    6.70
 -16   2   4   66.09    6.60
  16   2  -4   80.79    7.50
  14  -2  -4   66.79    6.80
 -14  -2   4   83.39    6.40
  14   2  -4   77.89    7.00
 -14   2   4   86.99    6.30
  12  -2  -4  605.24   28.40
 -12  -2   4  633.44   27.80
 -12   2   4  615.14   27.60
  12   2  -4  622.54   28.30
  10  -2  -4   78.69    5.90
 -10  -2   4   92.19    5.70
 -10   2   4   87.09    5.30
  10   2  -4   84.09    6.00
   8  -2  -4  759.12   35.30
  -8  -2   4  795.42   34.90
   8  -2  -4  776.92   34.30
  -8   2   4  838.72   34.50
   8   2  -4  887.01   35.20
   6  -2  -4 1468.65   64.69
  -6  -2   4 1422.26   64.29
  -6  -2   4 1550.74   64.19
   6  -2  -4 1546.95   64.19
  -6   2   4 1591.74   63.79
   6   2  -4 1590.24   64.19
  -4  -2   4   80.69    4.90
   4  -2  -4   72.59    4.70
  -4  -2   4   76.29    4.50
   4  -2  -4   74.79    4.90
  -4   2   4   86.59    3.90
   4   2  -4   81.89    4.30
   2  -2  -4 1147.99   49.30
  -2  -2   4 1129.29   48.70
  -2  -2   4 1135.59   49.30
  -2   2   4 1204.08   48.90
   0  -2   4 2891.21  127.09
   0  -2  -4 3250.27  127.29
   0  -2   4 2926.21  125.89
   0  -2   4 2966.90  126.29
   0   2   4 3147.79  126.39
   2  -2   4   30.50    2.30
  -2  -2  -4   30.30    2.00
   2  -2   4   20.80    3.30
  -2  -2  -4   37.10    3.80
   2   2   4   28.00    2.60
  -2   2  -4   30.70    2.60
  -2   2  -4   35.30    2.60
   4  -2   4 1987.30   87.89
  -4  -2  -4 2119.89   86.19
   4  -2   4 2040.10   86.09
  -4  -2  -4 2110.99   87.99
   4   2   4 2025.60   86.59
  -4   2  -4 2097.79   86.49
   6  -2   4  671.73   28.80
  -6  -2  -4  676.03   28.90
   6  -2   4  600.54   30.50
  -6  -2  -4  650.23   30.60
  -6   2  -4  698.63   29.10
   6   2   4  667.23   29.10
   8  -2   4   90.19    7.50
  -8  -2  -4   88.89    7.40
   8  -2   4   94.99    5.90
  -8  -2  -4   93.79    6.00
  -8   2  -4   86.09    6.00
   8   2   4   92.79    6.20
 -10  -2  -4  412.66   18.70
  10  -2   4  411.46   18.80
 -10  -2  -4  408.46   20.50
  10  -2   4  354.36   20.10
  10   2   4  392.66   19.10
 -10   2  -4  390.86   19.00
  12  -2   4  249.18   13.10
 -12  -2  -4  240.18   14.50
  12  -2   4  243.88   14.40
 -12  -2  -4  243.28   12.90
  12   2   4  243.08   13.50
 -12   2  -4  250.37   13.40
  14  -2   4    7.20    3.60
  14  -2   4    2.00    3.00
 -14  -2  -4    2.50    3.00
 -14  -2  -4    4.80    3.90
  14   2   4    2.40    2.90
 -14   2  -4    0.20    3.00
  16  -2   4  227.38   14.50
  16  -2   4  233.28   13.20
 -16  -2  -4  234.98   13.50
 -16  -2  -4  231.38   14.30
  16   2   4  218.78   13.50
 -16   2  -4  218.28   13.70
  19  -3  -4   65.29    8.80
 -19  -3   4   70.59    7.50
  19   3  -4   95.79    8.20
 -19   3   4   78.89    7.20
 -17  -3   4   54.89    6.30
  17  -3  -4   57.49    7.70
  17   3  -4   68.49    7.10
 -17   3   4   50.69    6.00
 -15  -3   4   -0.10    2.80
  15  -3  -4   -1.20    3.70
  15   3  -4   -1.20    3.20
 -15   3   4    2.10    2.90
  13  -3  -4  157.98   10.80
 -13  -3   4  190.28   10.40
  13   3  -4  197.08   11.10
 -13   3   4  186.98   10.00
  11  -3  -4  775.52   36.20
 -11  -3   4  781.82   35.70
  11   3  -4  868.61   36.30
 -11   3   4  838.12   35.40
   9  -3  -4   30.00    4.70
  -9  -3   4   39.10    3.80
   9  -3  -4   40.80    4.20
   9   3  -4   48.50    4.30
  -9   3   4   45.50    3.40
  -7  -3   4  504.05   23.30
   7  -3  -4  495.85   23.50
  -7  -3   4  532.95   23.10
   7  -3  -4  535.15   23.20
   7   3  -4  552.04   23.20
  -7   3   4  531.85   22.50
  -5  -3   4  197.98    9.40
   5  -3  -4  162.78    9.30
  -5  -3   4  178.08    9.10
   5  -3  -4  185.98    9.40
  -5   3   4  199.08    8.30
  -3  -3   4    1.20    1.30
  -3  -3   4    0.50    1.50
   3  -3  -4   -0.40    1.70
   3   3  -4    0.80    0.90
  -3   3   4    1.50    1.30
  -1  -3   4  134.99    7.00
   1  -3  -4  131.39    7.60
  -1  -3   4  135.99    7.70
  -1  -3   4  128.29    6.10
  -1   3   4  139.59    7.00
   1  -3   4   79.19    5.80
   1  -3   4   78.29    5.00
  -1  -3  -4   82.89    5.90
   1  -3   4   87.69    4.20
   1   3   4   81.89    4.90
   3  -3   4  142.59    8.70
  -3  -3  -4  137.79    8.60
   3  -3   4  146.79    6.80
  -3   3  -4  139.49    7.30
  -3   3  -4  142.29    7.40
   3   3   4  146.79    7.50
   5  -3   4  410.66   18.00
   5  -3   4  371.86   19.90
  -5  -3  -4  412.56   20.00
   5   3   4  424.16   18.60
  -5   3  -4  413.16   18.60
   7  -3   4  269.07   12.60
  -7  -3  -4  259.87   14.50
   7  -3   4  257.57   14.50
   7   3   4  273.97   13.20
  -7   3  -4  266.87   13.20
   9  -3   4   18.50    2.90
  -9  -3  -4   15.30    4.00
   9  -3   4   13.80    4.00
   9   3   4   12.90    2.90
  -9   3  -4   14.50    3.10
  11  -3   4  173.88    9.80
 -11  -3  -4  167.28   11.40
  11  -3   4  161.08   11.60
  11   3   4  174.78   10.30
 -11   3  -4  182.08   10.50
  13  -3   4    5.80    2.90
  13  -3   4    3.10    3.80
 -13  -3  -4    4.90    3.70
 -13   3  -4    0.60    2.80
  13   3   4    4.90    3.00
  15  -3   4   12.50    4.40
 -15  -3  -4   -0.40    3.60
  15  -3   4    6.80    3.40
  15   3   4    5.60    3.40
 -15   3  -4    6.10    3.60
 -18  -4   4   -5.30    3.10
  18  -4  -4   -4.70    4.50
 -18   4   4   -3.90    3.10
 -16  -4   4    1.80    3.00
  16  -4  -4    4.20    4.10
  16   4  -4    8.50    4.10
 -16   4   4    3.90    3.40
  14  -4  -4   43.20    6.10
 -14  -4   4   43.40    5.10
 -14   4   4   38.80    4.80
  14   4  -4   53.09    5.70
  12  -4  -4   26.50    4.30
 -12  -4   4   23.70    3.60
  12   4  -4   27.70    4.10
 -12   4   4   28.30    3.70
  10  -4  -4  307.17   15.30
 -10  -4   4  284.77   14.80
  10   4  -4  333.27   15.70
 -10   4   4  318.37   14.40
  -8  -4   4    3.40    2.20
   8  -4  -4    4.00    2.30
   8  -4  -4    1.20    2.10
  -8  -4   4    6.00    1.90
  -8   4   4    7.50    1.60
   6  -4  -4   23.00    3.20
  -6  -4   4   18.20    2.70
   6  -4  -4   19.00    2.80
  -6  -4   4   15.10    2.50
  -4  -4   4    2.10    1.60
   4  -4  -4    0.80    2.20
   4  -4  -4    1.70    1.70
  -4  -4   4    1.30    1.90
  -2  -4   4  262.67   13.00
  -2  -4   4  282.97   13.80
   2  -4  -4  283.67   14.00
  -2   4   4  290.67   13.10
   0  -4   4   61.79    5.30
   0  -4   4   61.19    4.40
   0  -4  -4   65.89    5.40
   0   4   4   62.39    4.20
   2  -4   4   20.60    3.60
  -2  -4  -4   13.60    3.10
  -2   4  -4   20.90    2.40
  -2   4  -4   12.40    2.10
   2   4   4   14.50    2.10
  -4  -4  -4    4.50    2.60
   4  -4   4    4.10    2.80
  -4   4  -4    2.70    1.60
   4   4   4    5.20    1.90
  -4   4  -4    5.50    1.80
   6  -4   4   -2.90    2.50
  -6  -4  -4    1.80    2.80
  -6   4  -4   -0.20    1.70
   6   4   4    1.90    1.90
   8  -4   4    8.90    3.60
  -8  -4  -4    3.90    3.40
  -8   4  -4    4.90    2.30
   8   4   4    4.20    2.20
 -10  -4  -4    2.80    3.50
  10  -4   4    0.40    3.20
  10   4   4    0.50    2.40
 -10   4  -4    3.40    2.80
  12  -4   4    6.10    4.10
 -12  -4  -4    0.50    3.70
  12   4   4    3.60    2.60
 -12   4  -4    2.50    3.00
 -14  -4  -4    3.80    4.10
  14  -4   4    0.10    3.30
 -14   4  -4    5.30    3.50
  14   4   4    4.70    3.00
  17  -5  -4   15.50    5.20
 -17  -5   4   21.40    4.60
  15  -5  -4    1.00    4.10
 -15  -5   4    2.10    3.00
  13  -5  -4   15.80    4.20
 -13  -5   4   21.50    3.80
 -11  -5   4    4.10    2.50
  11  -5  -4    2.90    2.80
   9  -5  -4   10.60    2.90
  -9  -5   4   12.20    2.80
   9  -5  -4   12.10    3.00
   7  -5  -4   52.59    4.70
  -7  -5   4   48.20    4.30
   7  -5  -4   60.59    5.10
  -7  -5   4   51.79    4.50
   5  -5  -4   63.39    5.50
   5  -5  -4   53.79    4.60
  -5  -5   4   59.89    5.00
  -5  -5   4   50.79    4.30
  -3  -5   4   42.20    3.70
  -3  -5   4   42.90    4.60
   3  -5  -4   44.20    5.00
  -1  -5   4  235.28   11.60
  -1  -5   4  232.98   12.60
   1  -5  -4  237.18   12.80
  -1   5   4  241.38   11.50
   1  -5   4   42.20    5.00
  -1  -5  -4   36.90    5.10
   1   5   4   42.90    3.60
   3  -5   4   96.59    7.60
  -3  -5  -4  101.79    8.00
   3   5   4  109.29    6.30
  -3   5  -4  118.49    6.50
  -3   5  -4  106.19    6.20
  -5  -5  -4  189.58   11.60
   5  -5   4  174.38   11.20
   5   5   4  186.58    9.70
  -5   5  -4  189.98    9.90
   7  -5   4   14.40    4.00
  -7  -5  -4   15.80    4.10
   7   5   4   16.60    2.90
  -7   5  -4   15.20    3.10
   9  -5   4   60.89    7.20
  -9  -5  -4   66.49    7.40
  -9   5  -4   76.29    6.30
   9   5   4   82.49    6.00
 -11  -5  -4   12.70    4.50
  11  -5   4    3.20    4.00
 -11   5  -4    5.80    3.20
  11   5   4   12.30    3.00
  13  -5   4   -2.30    3.30
 -13  -5  -4   -2.20    3.70
 -13   5  -4    3.10    3.40
  13   5   4    2.30    2.80
 -16  -6   4   46.60    6.00
  16  -6  -4   56.59    7.10
 -14  -6   4   11.80    3.50
  14  -6  -4    8.80    4.00
  12  -6  -4  138.89    9.20
 -12  -6   4  132.59    8.70
 -10  -6   4   20.90    3.50
  10  -6  -4   13.90    3.30
  -8  -6   4  146.69    9.00
   8  -6  -4  162.38    9.50
   8  -6  -4  152.58    9.00
  -8  -6   4  146.79    8.60
  -6  -6   4  425.56   20.10
  -6  -6   4  425.26   20.50
   6  -6  -4  454.85   20.90
   6  -6  -4  436.56   20.20
   4  -6  -4    7.90    2.50
  -4  -6   4   15.30    3.30
   4  -6  -4    8.30    3.40
  -4  -6   4    6.70    2.30
   2  -6  -4  337.67   16.80
  -2  -6   4  321.87   16.30
  -2  -6   4  302.47   15.00
  -2   6   4  316.37   15.00
   0  -6  -4  204.88   12.00
   0  -6   4  176.78   10.00
   0  -6   4  208.58   11.60
   0   6   4  196.88   10.00
  -2  -6  -4    4.20    3.30
   2  -6   4    5.40    3.10
  -2   6  -4    2.90    1.80
   2   6   4    1.50    1.70
  -2   6  -4    4.00    2.00
  -4  -6  -4   12.10    4.10
   4  -6   4   24.90    4.40
   4   6   4   16.40    2.70
  -4   6  -4   21.60    3.10
  -4   6  -4   19.30    3.10
   6  -6   4   34.70    5.40
  -6  -6  -4   35.00    5.60
  -6   6  -4   32.20    4.20
   6   6   4   33.60    3.90
   8  -6   4    3.40    3.60
  -8  -6  -4   11.30    4.50
  -8   6  -4    6.50    2.80
   8   6   4    9.80    2.70
  10  -6   4  102.19    9.30
 -10  -6  -4  108.89    9.60
  10   6   4   94.49    7.20
 -10   6  -4  103.59    7.90
  12  -6   4    8.50    4.60
 -12  -6  -4   -1.00    3.70
 -12   6  -4    3.00    3.50
  12   6   4    0.30    2.60
  15  -7  -4    4.90    4.10
 -15  -7   4   20.80    4.30
 -13  -7   4  292.97   15.20
  13  -7  -4  276.57   15.50
  11  -7  -4  205.48   11.40
 -11  -7   4  181.88   10.90
   9  -7  -4    5.20    3.30
   9  -7  -4    7.90    3.00
  -9  -7   4    1.10    2.50
  -7  -7   4  232.78   12.80
   7  -7  -4  267.67   14.20
   7  -7  -4  249.68   13.00
  -7  -7   4  263.97   13.80
   5  -7  -4  129.19    9.00
   5  -7  -4  131.19    7.80
  -5  -7   4  119.29    7.70
  -5  -7   4  135.39    8.60
  -3  -7   4   58.89    5.10
   3  -7  -4   66.99    5.30
  -3  -7   4   65.59    6.40
   3  -7  -4   72.79    7.20
  -1  -7   4  548.55   26.00
  -1  -7   4  602.44   27.60
   1  -7  -4  574.14   27.90
  -1   7   4  594.54   25.90
   1  -7   4   24.30    4.50
  -1  -7  -4   18.10    4.80
  -1   7  -4   21.20    3.20
   1   7   4   22.20    3.00
  -1   7  -4   21.00    3.10
  -3  -7  -4  536.95   26.90
   3  -7   4  523.35   26.00
   3   7   4  545.35   24.10
  -3   7  -4  544.35   24.40
  -3   7  -4  522.15   24.10
   5  -7   4  511.75   26.20
  -5  -7  -4  544.05   26.90
   5   7   4  534.45   24.10
  -5   7  -4  534.85   24.50
   7  -7   4   59.99    7.30
  -7  -7  -4   42.50    6.70
  -7   7  -4   41.30    5.00
   7   7   4   53.29    4.90
  -9  -7  -4  105.89    9.90
   9  -7   4   89.89    9.30
   9   7   4  103.29    7.00
  -9   7  -4   95.69    7.50
  11  -7   4  162.28   12.30
 -11  -7  -4  122.39   11.40
 -11   7  -4  165.78   10.60
  11   7   4  156.08    9.50
 -12  -8   4  304.47   16.30
  12  -8  -4  332.97   17.10
  10  -8  -4   90.39    7.20
 -10  -8   4   87.39    6.80
   8  -8  -4  270.47   13.90
   8  -8  -4  258.67   14.90
  -8  -8   4  265.37   13.80
   6  -8  -4  871.91   38.80
  -6  -8   4  808.72   38.10
  -6  -8   4  833.42   37.20
   6  -8  -4  849.52   37.30
   4  -8  -4   35.70    4.50
   4  -8  -4   35.30    5.60
  -4  -8   4   24.10    3.70
  -4  -8   4   30.60    4.70
  -2  -8   4  384.06   18.60
   2  -8  -4  380.16   20.60
  -2  -8   4  378.26   20.10
   2  -8  -4  420.36   18.80
   0  -8  -4  462.35   24.20
   0  -8   4  488.65   23.80
   0   8   4  483.85   21.70
   0   8  -4  464.85   21.60
   0   8  -4  465.05   21.70
   2  -8   4   52.89    6.60
  -2  -8  -4   53.99    7.60
   2   8   4   53.49    4.60
  -2   8  -4   54.29    4.70
  -2   8  -4   54.09    4.90
  -4  -8  -4  194.38   13.80
   4  -8   4  213.48   13.40
   4   8   4  217.68   11.00
  -4   8  -4  208.28   11.40
  -6  -8  -4  204.48   14.40
   6  -8   4  219.18   14.00
  -6   8  -4  212.18   11.80
   6   8   4  214.48   11.30
  -8  -8  -4   13.30    5.90
   8  -8   4   28.10    5.70
   8   8   4   21.90    3.50
  -8   8  -4   22.90    4.20
   9  -9  -4   25.40    4.90
  -9  -9   4   25.60    4.30
   7  -9  -4  415.26   21.70
  -7  -9   4  428.76   20.20
  -7  -9   4  409.26   21.40
  -5  -9   4  195.38   11.90
  -5  -9   4  178.68   10.50
   5  -9  -4  176.68   12.40
  -3  -9   4   39.50    6.00
   3  -9  -4   35.40    6.30
  -3  -9   4   49.20    4.80
  -1  -9   4  611.44   29.70
   1  -9  -4  607.54   30.50
   1  -9   4  267.37   15.20
  -1  -9  -4  266.77   16.20
  -1   9  -4  233.98   12.40
  -1   9  -4  223.38   12.60
  -3  -9  -4  158.18   12.00
   3  -9   4  148.69   10.80
  -3   9  -4  134.89    8.60
  -3   9  -4  128.79    8.30
  -5  -9  -4  376.56   22.30
   5  -9   4  369.96   21.30
  -5   9  -4  395.86   19.00
   2 -10  -4   82.19    9.50
  -2 -10   4   95.29    8.60
 -20   0   5    0.80    3.60
  20   0  -5    1.80    4.80
  18   0  -5   -3.20    4.00
 -18   0   5    0.50    3.30
  16   0  -5   -3.80    3.70
 -16   0   5   -1.40    2.70
  14   0  -5   -3.00    3.10
 -14   0   5    0.10    2.40
  12   0  -5   -0.30    2.80
 -12   0   5   -0.60    2.00
  10   0  -5    2.10    2.40
 -10   0   5   -1.70    1.70
   8   0  -5    2.70    2.10
  -8   0   5   -0.50    1.50
   6   0  -5    0.20    1.00
  -6   0   5    1.80    1.40
   6   0  -5    0.60    1.70
  -4   0   5    0.40    1.10
   4   0  -5   -0.70    1.30
   4   0  -5    2.00    1.60
  -2   0   5    0.20    1.60
  -2   0   5    1.80    1.30
  -2   0   5    0.70    1.20
   0   0   5    2.20    1.40
   0   0   5    1.30    2.00
  -2   0  -5    0.40    1.10
   2   0   5   -0.90    1.30
   2   0   5   -0.10    2.20
  -4   0  -5    0.80    1.40
   4   0   5    0.00    1.50
   4   0   5   -0.40    2.50
   6   0   5   -0.80    2.70
  -6   0  -5   -0.80    1.60
   6   0   5   -0.70    1.80
   8   0   5    2.10    2.20
  -8   0  -5    1.10    2.00
   8   0   5   -2.70    2.60
 -10   0  -5   -0.30    2.40
  10   0   5   -1.40    2.50
 -12   0  -5    3.60    3.00
 -12   0  -5    3.20    3.80
  12   0   5    7.60    3.20
 -14   0  -5    2.20    3.30
 -14   0  -5   -2.50    3.50
  14   0   5   -3.60    2.70
 -19  -1   5   26.50    5.10
  19  -1  -5   20.80    5.90
  19   1  -5   23.00    5.80
 -19   1   5   21.40    4.70
 -17  -1   5    5.60    3.50
  17  -1  -5    1.00    4.20
 -17   1   5   10.60    3.60
  17   1  -5    1.50    3.80
  15  -1  -5   91.29    8.10
 -15  -1   5   98.79    7.00
 -15   1   5  101.69    6.90
  15   1  -5   75.99    7.70
  13  -1  -5   91.89    7.80
 -13  -1   5  112.09    7.10
 -13   1   5  115.39    6.90
  13   1  -5  110.49    8.00
  11  -1  -5   10.10    2.90
 -11  -1   5   10.30    2.60
 -11   1   5    8.70    2.30
  11   1  -5    6.40    2.90
  -9  -1   5  197.18    9.70
   9  -1  -5  187.18   10.40
  -9   1   5  196.48    9.40
   9   1  -5  197.98   10.20
  -7  -1   5   76.89    4.70
   7  -1  -5   71.49    4.30
   7  -1  -5   72.59    5.20
  -7   1   5   79.19    4.40
   7   1  -5   79.59    5.10
   5  -1  -5   23.30    2.60
   5  -1  -5   28.20    3.10
  -5  -1   5   23.00    2.70
  -5  -1   5   22.10    2.50
  -5   1   5   24.30    2.30
   5   1  -5   22.10    2.60
   3  -1  -5  180.38    9.20
  -3  -1   5  167.08    8.50
  -3  -1   5  173.78    9.30
  -3   1   5  166.78    8.80
  -3   1   5  195.28    8.30
  -1  -1   5   57.59    5.00
  -1  -1   5   54.29    3.80
   1  -1  -5   61.99    4.80
  -1  -1   5   62.19    3.80
  -1   1   5   55.99    4.00
  -1   1   5   64.89    3.40
   1  -1   5  155.88    7.70
  -1  -1  -5  155.28    9.10
  -1  -1  -5  149.49    7.30
   1  -1   5  152.38    9.30
  -1   1  -5  170.08    7.70
   1   1   5  155.18    7.90
  -1   1  -5  160.48    7.80
  -3  -1  -5  283.37   13.10
  -3  -1  -5  292.17   15.10
   3  -1   5  283.97   13.30
   3  -1   5  293.57   15.20
   3   1   5  286.37   13.60
  -3   1  -5  310.57   13.50
   5  -1   5    7.10    3.20
   5  -1   5    4.90    1.80
  -5  -1  -5    8.80    3.10
  -5  -1  -5    6.40    1.80
   5   1   5   10.70    2.20
  -5   1  -5    7.80    2.10
  -7  -1  -5   46.40    4.10
  -7  -1  -5   46.30    5.70
   7  -1   5   44.10    5.70
   7  -1   5   49.40    4.30
   7   1   5   56.69    4.70
  -7   1  -5   55.89    4.50
   9  -1   5   57.59    4.90
  -9  -1  -5   45.20    4.50
   9  -1   5   38.90    6.00
  -9  -1  -5   50.99    6.20
  -9   1  -5   43.40    4.80
   9   1   5   49.50    4.80
  11  -1   5   23.90    5.00
 -11  -1  -5   35.50    5.50
 -11  -1  -5   30.50    4.20
  11  -1   5   40.20    4.70
 -11   1  -5   26.70    4.20
  11   1   5   26.70    4.20
  13  -1   5   11.50    3.70
 -13  -1  -5   16.10    3.80
  13  -1   5   13.30    4.20
 -13  -1  -5   24.50    5.20
 -13   1  -5   17.30    3.80
  13   1   5   14.50    3.80
  15  -1   5    3.60    3.20
 -15  -1  -5    6.00    4.40
 -15  -1  -5    4.40    3.40
 -15   1  -5    5.50    3.60
  15   1   5   -1.30    2.80
 -20  -2   5   60.09    7.30
  20  -2  -5   58.69    8.40
  20   2  -5   74.99    8.20
 -20   2   5   60.49    6.80
  18  -2  -5   27.40    5.90
 -18  -2   5   39.30    5.50
 -18   2   5   37.70    5.20
  18   2  -5   22.00    5.40
 -16  -2   5   17.60    4.10
  16  -2  -5   16.60    4.70
  16   2  -5    9.40    4.30
 -16   2   5    8.30    3.20
  14  -2  -5  294.97   16.30
 -14  -2   5  287.87   15.20
  14   2  -5  336.97   16.40
 -14   2   5  299.27   14.80
 -12  -2   5  169.28    9.30
  12  -2  -5  143.69    9.80
  12   2  -5  166.88   10.00
 -12   2   5  183.18    9.00
  10  -2  -5  275.97   14.60
 -10  -2   5  288.37   14.20
  10   2  -5  323.57   14.80
 -10   2   5  301.07   13.70
  -8  -2   5  590.44   26.90
   8  -2  -5  584.74   27.30
  -8   2   5  627.94   26.30
   8   2  -5  640.44   27.00
   6  -2  -5   86.89    5.10
   6  -2  -5   78.49    5.60
  -6  -2   5   79.09    5.00
  -6   2   5   83.59    4.40
   6   2  -5   80.69    5.00
   4  -2  -5  339.37   16.00
  -4  -2   5  313.87   15.50
  -4  -2   5  343.27   16.20
  -4   2   5  384.36   15.00
   4   2  -5  335.97   15.50
  -2  -2   5 1344.57   60.39
  -2  -2   5 1338.27   60.69
   2  -2  -5 1486.95   61.59
  -2  -2   5 1487.05   61.79
  -2   2   5 1569.34   60.09
  -2   2   5 1423.86   60.89
   0  -2  -5   26.30    3.60
   0  -2   5   19.00    3.20
   0  -2  -5   17.60    1.50
   0  -2   5   17.40    2.30
   0  -2   5   19.00    2.10
   0   2   5   19.80    2.60
   2  -2   5  426.56   18.60
   2  -2   5  426.96   20.70
  -2  -2  -5  408.96   18.30
   2   2   5  400.56   19.10
  -2   2  -5  438.06   19.00
  -2   2  -5  455.15   19.00
   4  -2   5  308.77   14.30
  -4  -2  -5  335.97   16.60
   4  -2   5  317.77   16.70
   4   2   5  310.37   14.80
  -4   2  -5  313.27   14.80
   6  -2   5   13.20    3.70
  -6  -2  -5   15.30    2.50
  -6  -2  -5   11.40    3.50
   6  -2   5   12.00    2.30
  -6   2  -5   13.30    2.60
   6   2   5   11.30    2.50
   8  -2   5  252.07   12.40
  -8  -2  -5  240.18   14.60
   8  -2   5  236.58   14.40
   8   2   5  256.57   12.80
  -8   2  -5  254.77   12.80
 -10  -2  -5   66.09    7.40
  10  -2   5   75.69    5.70
  10  -2   5   62.29    7.10
  10   2   5   71.79    6.20
 -10   2  -5   59.79    5.90
 -12  -2  -5   30.40    5.80
  12  -2   5   25.20    5.10
  12  -2   5   35.00    4.70
  12   2   5   35.00    4.70
 -12   2  -5   30.90    4.80
  14  -2   5   72.29    8.30
 -14  -2  -5   84.39    8.60
  14  -2   5   95.49    7.10
 -14   2  -5   80.99    7.60
  14   2   5   86.39    7.50
  19  -3  -5  180.18   13.20
 -19  -3   5  178.48   11.70
  19   3  -5  199.38   12.30
 -19   3   5  166.68   10.80
 -17  -3   5   22.30    4.50
  17  -3  -5   11.10    5.00
  17   3  -5   20.40    4.80
 -17   3   5   23.50    4.30
  15  -3  -5  192.28   12.80
 -15  -3   5  208.68   11.90
 -15   3   5  210.78   11.50
  15   3  -5  243.38   13.20
  13  -3  -5  325.67   17.50
 -13  -3   5  320.07   16.80
  13   3  -5  367.86   17.50
 -13   3   5  355.66   16.20
  11  -3  -5   55.89    5.50
 -11  -3   5   67.39    5.20
  11   3  -5   67.19    5.50
 -11   3   5   59.59    4.30
  -9  -3   5  545.75   25.10
   9  -3  -5  519.15   25.50
   9   3  -5  600.54   25.30
  -9   3   5  576.24   24.30
   7  -3  -5 1477.75   61.09
  -7  -3   5 1496.95   61.09
   7  -3  -5 1385.26   61.39
  -7  -3   5 1294.77   60.89
   7   3  -5 1535.05   60.79
  -5  -3   5   35.10    3.60
   5  -3  -5   26.90    3.60
   5  -3  -5   35.60    3.70
  -5  -3   5   29.30    3.10
   5   3  -5   30.00    2.80
   3  -3  -5 1335.27   54.29
  -3  -3   5 1249.47   53.59
  -3  -3   5 1295.37   54.39
   3   3  -5 1192.08   52.99
  -3   3   5 1249.97   53.79
  -1  -3   5  538.65   23.60
  -1  -3   5  560.54   25.40
  -1  -3   5  557.84   24.30
   1  -3  -5  581.64   25.40
  -1   3   5  528.65   24.40
  -1  -3  -5   21.70    3.70
   1  -3   5   20.30    2.00
   1  -3   5   22.10    3.80
   1   3   5   15.60    2.40
  -3  -3  -5 1202.68   54.19
   3  -3   5 1176.38   54.29
   3  -3   5 1258.57   51.99
   3   3   5 1224.88   52.79
  -3   3  -5 1268.97   52.69
  -3   3  -5 1270.87   52.59
  -5  -3  -5  398.36   20.30
   5  -3   5  422.86   17.80
   5  -3   5  374.66   20.10
  -5   3  -5  380.76   18.50
   5   3   5  410.66   18.60
   7  -3   5  189.68   12.20
   7  -3   5  201.78    9.70
   7   3   5  189.08   10.30
  -7   3  -5  187.68   10.40
   9  -3   5  469.05   24.00
   9  -3   5  487.65   21.50
  -9  -3  -5  468.95   24.00
  -9   3  -5  438.46   22.10
   9   3   5  473.65   22.00
 -11  -3  -5   58.39    7.60
  11  -3   5   62.59    7.50
  11  -3   5   73.59    5.80
  11   3   5   63.19    6.00
 -11   3  -5   59.39    6.30
  13  -3   5   42.10    5.00
  13  -3   5   41.10    6.20
 -13  -3  -5   38.50    6.40
 -13   3  -5   39.30    5.60
  13   3   5   42.30    5.70
 -18  -4   5  124.49    9.50
  18  -4  -5  128.79   10.80
 -16  -4   5   27.40    4.70
  16  -4  -5   25.10    5.60
 -14  -4   5  448.76   22.30
  14  -4  -5  488.25   23.30
  12  -4  -5  196.38   11.80
 -12  -4   5  226.08   11.60
  10  -4  -5  169.68    9.60
 -10  -4   5  151.48    8.90
  -8  -4   5 1161.48   50.49
   8  -4  -5 1169.98   51.09
   8  -4  -5 1194.78   50.89
  -6  -4   5  255.47   13.20
  -6  -4   5  289.87   13.70
   6  -4  -5  269.47   13.80
   6  -4  -5  283.57   13.80
   4  -4  -5  620.84   27.00
  -4  -4   5  561.74   26.10
   4  -4  -5  573.34   26.60
  -4  -4   5  612.14   26.90
  -2  -4   5 1395.16   57.89
   2  -4  -5 1389.06   57.89
  -2  -4   5 1265.97   56.79
  -2   4   5 1305.77   56.89
   0  -4  -5   95.39    6.90
   0  -4   5   94.89    7.00
   0  -4   5   83.89    5.70
   0   4   5   95.89    5.80
   2  -4   5  613.94   29.60
  -2  -4  -5  686.73   29.80
  -2   4  -5  619.84   28.10
   2   4   5  657.73   28.20
  -2   4  -5  617.04   28.00
  -4  -4  -5  938.51   42.90
   4  -4   5  920.01   42.90
  -4   4  -5  965.60   41.30
   4   4   5  963.40   41.30
  -4   4  -5  959.50   41.10
  -6  -4  -5    0.90    3.30
   6  -4   5    5.90    3.60
  -6   4  -5    5.30    2.40
   6   4   5    2.50    2.20
  -8  -4  -5  485.95   25.00
   8  -4   5  424.16   24.30
   8   4   5  529.45   23.00
  -8   4  -5  508.15   23.10
 -10  -4  -5  303.87   17.90
  10  -4   5  305.67   18.10
 -10   4  -5  307.57   16.30
  10   4   5  328.77   16.10
 -12  -4  -5   -0.90    4.00
  12  -4   5    1.10    3.80
 -12   4  -5   -0.10    3.10
  12   4   5   -2.70    2.60
 -14  -4  -5  108.79   10.10
 -17  -5   5    0.50    3.40
  17  -5  -5   -2.60    4.20
  15  -5  -5  161.48   11.40
 -15  -5   5  174.38   10.60
 -13  -5   5  530.45   24.30
  13  -5  -5  493.05   24.60
  11  -5  -5    4.20    3.00
 -11  -5   5    5.20    2.70
  -9  -5   5  753.32   34.20
   9  -5  -5  797.42   34.90
  -7  -5   5  456.75   22.00
   7  -5  -5  493.75   22.70
  -7  -5   5  508.95   22.50
   7  -5  -5  469.15   22.40
   5  -5  -5   13.80    3.10
  -5  -5   5   10.80    2.70
   5  -5  -5   12.60    3.50
  -5  -5   5   12.00    2.60
   3  -5  -5 1247.88   54.59
  -3  -5   5 1159.88   53.39
  -3  -5   5 1332.27   54.69
  -3   5   5 1270.47   53.59
   1  -5  -5  760.02   33.20
  -1  -5   5  693.83   31.70
  -1  -5   5  720.93   32.90
  -1   5   5  714.63   31.60
  -1  -5  -5  190.58   11.40
   1  -5   5  190.78   11.30
   1   5   5  186.58    9.70
  -1   5  -5  176.48    9.60
  -1   5  -5  180.68    9.50
  -3  -5  -5  667.93   31.20
   3  -5   5  691.53   31.20
   3   5   5  685.03   29.40
  -3   5  -5  643.14   29.30
  -3   5  -5  626.14   29.40
  -5  -5  -5  136.89    9.60
   5  -5   5  125.99    9.50
  -5   5  -5  121.09    7.70
   5   5   5  120.19    7.60
   7  -5   5   58.29    7.10
  -7  -5  -5   48.60    6.90
  -7   5  -5   51.89    5.20
   7   5   5   67.59    5.40
  -9  -5  -5  252.77   15.50
   9  -5   5  258.27   15.60
   9   5   5  254.57   13.40
  -9   5  -5  234.28   13.50
 -11  -5  -5   19.00    5.30
  11  -5   5   16.00    4.90
  11   5   5   13.00    3.50
 -11   5  -5    7.40    3.50
  16  -6  -5   24.90    5.70
 -16  -6   5   36.40    5.50
  14  -6  -5  307.07   17.00
 -14  -6   5  311.67   16.30
  12  -6  -5   48.60    5.90
 -12  -6   5   38.60    5.20
  10  -6  -5  123.39    8.40
 -10  -6   5  120.99    8.00
   8  -6  -5  488.15   23.40
   8  -6  -5  538.35   23.90
  -8  -6   5  472.85   22.90
  -6  -6   5   68.39    5.50
   6  -6  -5   71.89    6.60
   6  -6  -5   68.19    5.80
  -6  -6   5   74.19    6.30
  -4  -6   5  262.47   13.30
   4  -6  -5  279.47   14.80
  -4  -6   5  277.67   14.50
   4  -6  -5  260.07   13.70
  -2  -6   5  455.45   21.50
   2  -6  -5  466.95   23.20
  -2  -6   5  484.85   22.90
  -2   6   5  470.15   21.50
   0  -6   5   36.80    5.40
   0  -6  -5   36.80    5.70
   0  -6   5   30.40    3.90
   0   6   5   29.00    3.70
  -2  -6  -5  316.77   17.30
   2  -6   5  338.77   17.40
  -2   6  -5  300.67   15.10
  -2   6  -5  288.57   15.20
   2   6   5  340.07   15.40
   4  -6   5  408.16   20.40
  -4  -6  -5  399.86   20.50
  -4   6  -5  342.37   18.00
   4   6   5  387.26   18.20
  -4   6  -5  394.66   18.50
   6  -6   5    1.60    3.40
  -6  -6  -5    4.60    3.90
   6   6   5    1.00    2.30
  -6   6  -5   -1.10    2.30
  -8  -6  -5  120.89   10.50
   8  -6   5  120.39   10.40
   8   6   5  132.79    8.40
  -8   6  -5  139.49    9.00
 -10  -6  -5  167.88   12.50
  10  -6   5  168.88   12.80
 -10   6  -5  157.98   10.60
  10   6   5  166.18   10.10
  13  -7  -5   59.19    6.80
 -13  -7   5   64.69    6.50
  11  -7  -5    1.10    3.20
 -11  -7   5    6.80    3.10
   9  -7  -5  113.99    8.00
  -9  -7   5   92.99    7.10
   7  -7  -5  200.78   11.30
  -7  -7   5  200.88   11.10
   7  -7  -5  202.58   12.30
  -5  -7   5   -0.20    2.10
   5  -7  -5    3.20    2.70
  -5  -7   5    0.30    2.70
   5  -7  -5    0.90    3.30
   3  -7  -5  207.98   11.50
   3  -7  -5  199.68   12.80
  -3  -7   5  197.78   11.00
  -3  -7   5  235.18   12.80
   1  -7  -5  132.89   10.40
  -1  -7   5  161.08   10.10
  -1  -7   5  141.99    8.50
  -1   7   5  140.89    8.30
   1  -7   5   -0.50    3.00
  -1  -7  -5    4.20    3.90
  -1   7  -5    0.80    2.10
   1   7   5    0.20    2.00
  -1   7  -5   -0.60    2.00
   3  -7   5  119.99    9.40
  -3  -7  -5  112.89    9.70
  -3   7  -5  113.09    7.10
  -3   7  -5  104.59    7.20
   3   7   5  104.19    7.00
  -5  -7  -5  127.69   10.70
   5  -7   5  124.49   10.00
   5   7   5  124.39    7.80
  -5   7  -5  125.59    8.20
  -7  -7  -5    2.70    4.40
   7  -7   5   -0.10    3.70
   7   7   5    3.00    2.50
  -7   7  -5    4.30    2.90
  -9  -7  -5   94.29    9.80
   9  -7   5   97.49    9.80
  -9   7  -5  100.39    8.00
   9   7   5  105.39    7.60
  12  -8  -5   -2.50    3.30
 -12  -8   5    5.80    3.30
 -10  -8   5    5.60    3.10
  10  -8  -5    3.50    3.10
  -8  -8   5   27.40    4.10
   8  -8  -5   25.40    5.30
   8  -8  -5   27.50    4.50
  -6  -8   5   10.10    3.10
  -6  -8   5    7.80    3.50
   6  -8  -5    7.60    3.00
   6  -8  -5   10.50    4.20
   4  -8  -5    4.40    3.80
  -4  -8   5    4.90    3.10
  -4  -8   5    1.60    2.40
   4  -8  -5   -0.50    2.70
  -2  -8   5   31.00    5.20
  -2  -8   5   30.50    4.10
   2  -8  -5   32.50    4.70
   2  -8  -5   32.80    6.00
   0  -8   5   37.30    5.70
   0  -8  -5   42.90    6.80
   0   8  -5   40.30    4.40
   0   8  -5   39.00    4.60
   0   8   5   45.90    4.50
  -2  -8  -5    0.20    4.00
   2  -8   5    2.70    3.50
  -2   8  -5   -0.60    2.20
   2   8   5   -1.00    2.00
  -2   8  -5    1.10    2.30
   4  -8   5   56.29    7.30
  -4  -8  -5   50.69    8.10
   4   8   5   72.29    5.50
  -4   8  -5   50.79    5.50
   6  -8   5   39.40    6.50
  -6  -8  -5   27.40    6.40
  -6   8  -5   30.00    4.40
   6   8   5   30.00    4.20
   7  -9  -5    0.90    3.70
  -7  -9   5   -2.00    2.60
  -5  -9   5    0.00    2.40
  -5  -9   5   -0.60    3.00
   5  -9  -5   10.10    4.40
   3  -9  -5    7.70    4.40
  -3  -9   5    3.10    2.70
  -3  -9   5    8.40    3.70
   1  -9  -5    3.00    4.40
  -1  -9   5    2.70    3.20
   1   9  -5    5.10    2.60
   1   9  -5    4.80    2.60
   1  -9   5    1.70    3.40
  -1  -9  -5   -0.40    4.40
  -1   9  -5   -1.60    2.20
  -1   9  -5    3.40    2.70
   3  -9   5   -5.20    3.30
  -3  -9  -5    0.10    4.20
  -3   9  -5    5.10    2.90
  18   0  -6   -3.40    4.00
 -18   0   6   -3.10    3.10
 -16   0   6  338.07   16.70
  16   0  -6  323.87   18.10
 -14   0   6  646.24   29.00
  14   0  -6  646.64   30.40
  12   0  -6   23.90    4.30
 -12   0   6   29.00    3.60
  10   0  -6 1166.48   51.39
 -10   0   6 1212.18   50.69
   8   0  -6  409.86   19.30
  -8   0   6  415.56   18.50
   6   0  -6  777.92   35.00
  -6   0   6  828.62   34.80
   6   0  -6  835.52   35.70
   4   0  -6 2856.71  115.49
  -4   0   6 2763.62  114.69
   4   0  -6 2642.94  115.49
  -2   0   6  244.78   11.80
  -2   0   6  248.78   11.50
   0   0   6  638.74   29.50
   0   0  -6  638.54   27.90
   0   0   6  648.84   28.30
   0   0  -6  669.93   28.00
  -2   0  -6 1517.25   62.89
   2   0   6 1495.75   64.79
   2   0   6 1464.65   63.09
   4   0   6  292.87   15.60
  -4   0  -6  281.17   13.50
   4   0   6  288.27   13.60
  -6   0  -6  210.48   10.70
   6   0   6  205.18   12.70
   6   0   6  208.28   10.70
  -8   0  -6  237.88   12.40
   8   0   6  238.58   12.30
 -10   0  -6   -1.30    2.70
 -10   0  -6    7.30    4.10
  10   0   6   -0.70    2.50
  12   0   6   93.99    7.50
 -12   0  -6  103.89    7.80
 -12   0  -6   87.69    9.10
  19  -1  -6   26.30    6.30
 -19  -1   6   37.50    5.70
  19   1  -6   28.60    6.00
 -19   1   6   52.19    5.80
  17  -1  -6  118.89   10.10
 -17  -1   6  128.89    8.70
 -17   1   6  124.39    8.30
  17   1  -6  133.09   10.20
 -15  -1   6  324.97   16.40
  15  -1  -6  321.17   17.80
 -15   1   6  359.06   16.40
  15   1  -6  313.77   17.60
 -13  -1   6    5.30    2.70
  13  -1  -6   12.80    3.80
  13   1  -6    9.90    3.50
 -13   1   6    1.70    2.30
 -11  -1   6  556.14   24.30
  11  -1  -6  502.35   24.90
 -11   1   6  552.54   23.90
  11   1  -6  543.35   25.00
  -9  -1   6  977.30   41.30
   9  -1  -6  940.81   42.00
   9   1  -6  955.90   41.60
  -9   1   6  955.80   40.80
   7  -1  -6    3.80    2.30
  -7  -1   6    0.80    1.80
  -7   1   6   -0.10    1.40
   7   1  -6   -0.60    2.10
  -5  -1   6  641.94   26.80
   5  -1  -6  584.74   26.50
  -5  -1   6  576.84   26.10
   5  -1  -6  554.94   26.70
  -5   1   6  639.14   25.90
   5   1  -6  598.54   26.60
  -3  -1   6  761.72   33.20
  -3  -1   6  755.32   33.30
   3  -1  -6  744.33   34.00
  -3  -1   6  792.02   34.30
  -3   1   6  834.32   32.90
  -3   1   6  740.23   33.50
   1  -1  -6    0.20    1.10
   1  -1  -6    2.00    2.10
  -1  -1   6   -0.70    1.50
  -1  -1   6    1.60    1.70
   1  -1  -6   -2.80    1.00
  -1  -1   6    1.70    2.20
  -1   1   6   -2.60    1.60
   1  -1   6 1258.17   54.69
   1  -1   6 1333.17   56.59
  -1  -1  -6 1239.08   54.29
  -1  -1  -6 1245.38   56.39
   1   1   6 1330.67   54.99
  -1   1  -6 1302.27   54.69
  -1   1  -6 1348.27   54.79
  -3  -1  -6  270.17   15.60
   3  -1   6  295.97   13.70
   3  -1   6  299.47   15.90
  -3  -1  -6  287.37   13.50
  -3   1  -6  303.87   13.90
   3   1   6  305.87   14.10
  -5  -1  -6  316.67   15.20
   5  -1   6  339.47   15.40
  -5  -1  -6  354.46   17.80
   5  -1   6  327.77   17.50
  -5   1  -6  318.37   15.50
   5   1   6  315.67   15.50
   7  -1   6  660.33   32.00
   7  -1   6  672.63   29.40
  -7  -1  -6  594.14   31.40
   7   1   6  679.43   29.70
  -7   1  -6  682.63   29.70
   9  -1   6  119.09   10.00
  -9  -1  -6  113.39    9.80
   9  -1   6  125.49    7.90
   9   1   6  143.69    8.40
  -9   1  -6  128.69    8.30
  11  -1   6   60.79    5.80
  11  -1   6   61.59    7.40
 -11  -1  -6   58.39    7.60
 -11   1  -6   55.19    5.90
  11   1   6   59.49    5.90
  13  -1   6  180.98   10.70
 -13  -1  -6  175.78   12.90
  13   1   6  181.08   11.20
 -13   1  -6  162.18   11.10
 -18  -2   6   -1.30    3.20
  18  -2  -6    2.40    4.30
 -18   2   6    4.90    3.20
  18   2  -6    2.60    3.90
 -16  -2   6  197.78   10.90
  16  -2  -6  169.88   11.90
  16   2  -6  168.68   11.50
 -16   2   6  169.78    9.90
 -14  -2   6  127.09    8.10
  14  -2  -6  108.39    9.10
  14   2  -6  123.79    9.00
 -14   2   6  120.59    7.30
 -12  -2   6   13.20    3.10
  12  -2  -6   12.80    3.70
  12   2  -6   16.50    3.60
 -12   2   6   19.00    2.70
  10  -2  -6  427.86   22.30
 -10  -2   6  474.85   21.60
 -10   2   6  501.15   21.00
  10   2  -6  478.55   21.90
   8  -2  -6  549.35   26.10
  -8  -2   6  552.14   25.50
  -8   2   6  596.14   24.80
   8   2  -6  592.94   25.60
   6  -2  -6   41.90    3.80
  -6  -2   6   40.00    3.70
   6  -2  -6   35.40    4.20
   6   2  -6   41.20    3.70
  -4  -2   6 1109.29   45.60
   4  -2  -6 1062.69   45.20
  -4  -2   6 1017.20   44.50
   4   2  -6  985.70   44.40
  -2  -2   6  154.48    7.90
  -2  -2   6  144.09    8.10
   2  -2  -6  165.88    9.30
  -2  -2   6  171.18    9.60
  -2   2   6  155.98    8.40
   0  -2  -6   83.69    6.80
   0  -2   6  102.49    7.40
   0  -2   6   90.99    5.30
   0   2   6   94.19    5.80
  -2  -2  -6  227.68   12.90
   2  -2   6  224.38   13.00
   2  -2   6  221.68   10.70
   2   2   6  214.38   11.20
  -2   2  -6  223.38   11.10
  -2   2  -6  243.48   11.10
   4  -2   6  162.58   11.00
  -4  -2  -6  171.38   11.00
   4  -2   6  166.78    8.50
  -4   2  -6  174.68    9.10
   4   2   6  163.98    9.00
   6  -2   6   26.60    3.40
   6  -2   6   29.50    5.10
  -6  -2  -6   30.30    5.30
   6   2   6   34.40    4.00
  -6   2  -6   30.20    4.00
  -8  -2  -6  365.96   19.60
   8  -2   6  333.87   18.90
   8  -2   6  356.46   16.60
  -8   2  -6  347.17   17.30
   8   2   6  345.97   17.20
  10  -2   6   22.80    3.70
  10  -2   6   14.60    4.70
 -10  -2  -6   23.40    5.40
  10   2   6   20.80    3.90
 -10   2  -6   21.80    4.10
 -12  -2  -6   62.19    8.30
  12  -2   6   55.19    7.80
  12  -2   6   64.39    5.80
 -12   2  -6   57.39    6.40
  12   2   6   56.49    6.20
  17  -3  -6    5.10    4.30
 -17  -3   6    5.20    3.60
  15  -3  -6   90.59    8.60
 -15  -3   6  108.19    7.80
  13  -3  -6   -2.70    2.90
 -13  -3   6    2.00    2.70
 -11  -3   6   27.10    3.80
  11  -3  -6   21.80    4.10
  -9  -3   6   -0.10    2.10
   9  -3  -6    0.10    2.50
  -7  -3   6    2.90    2.10
   7  -3  -6    3.50    2.50
   5  -3  -6  195.18   10.30
  -5  -3   6  200.78   10.60
  -5  -3   6  173.68    9.60
   5  -3  -6  180.58   10.30
   3  -3  -6  250.57   12.40
  -3  -3   6  245.18   12.60
  -3  -3   6  213.98   11.40
  -3   3   6  226.28   11.60
  -1  -3   6   21.30    3.00
   1  -3  -6   25.30    4.00
  -1  -3   6   21.20    3.80
  -1   3   6   22.00    3.00
   1  -3   6  322.17   16.60
  -1  -3  -6  313.17   16.40
   1   3   6  312.67   15.00
  -1   3  -6  313.47   14.70
  -1   3  -6  311.67   14.90
   3  -3   6  272.57   15.20
  -3  -3  -6  258.87   14.70
  -3   3  -6  273.07   13.20
   3   3   6  258.87   13.10
  -3   3  -6  266.07   12.90
   5  -3   6   -2.80    3.00
  -5  -3  -6    0.80    3.30
  -5   3  -6    3.40    2.20
   5   3   6    1.50    2.20
   7  -3   6   82.19    8.20
  -7  -3  -6   75.99    8.10
  -7   3  -6   84.99    6.50
   7   3   6   96.49    6.60
  -9  -3  -6   10.70    4.70
   9  -3   6    9.80    4.20
   9   3   6   11.80    3.30
  -9   3  -6    9.00    3.30
 -11  -3  -6    0.20    4.40
  11  -3   6   10.40    4.30
  11   3   6    5.60    3.30
 -11   3  -6    2.70    3.10
  16  -4  -6    8.30    4.60
 -16  -4   6    0.80    3.30
  14  -4  -6    2.10    3.50
 -14  -4   6   -0.40    2.90
 -12  -4   6    2.20    2.70
  12  -4  -6   -1.40    2.90
 -10  -4   6  280.47   14.10
  10  -4  -6  278.67   14.90
  -8  -4   6  116.79    7.20
   8  -4  -6  115.69    7.80
  -6  -4   6   16.00    3.40
   6  -4  -6   10.90    3.10
   6  -4  -6   12.40    3.30
  -6  -4   6   11.30    2.60
   4  -4  -6    7.00    3.00
  -4  -4   6    7.50    2.90
  -4  -4   6    4.90    2.10
   2  -4  -6   39.20    5.10
  -2  -4   6   36.00    5.00
  -2  -4   6   34.30    3.70
  -2   4   6   37.20    3.90
   0  -4   6   15.20    2.80
   0  -4  -6   13.50    3.70
   0  -4   6   13.70    3.80
   0   4   6   13.20    2.60
   2  -4   6    5.50    3.40
  -2  -4  -6    2.40    3.20
   2   4   6    7.00    2.30
  -2   4  -6    5.90    2.20
  -2   4  -6    6.70    2.30
  -4  -4  -6    2.90    3.50
   4  -4   6    3.90    3.50
  -4   4  -6    7.10    2.40
   4   4   6    5.90    2.30
   6  -4   6    2.60    3.60
  -6  -4  -6    1.80    3.80
   6   4   6    6.30    2.60
  -6   4  -6    4.00    2.60
  -8  -4  -6    9.20    4.80
   8  -4   6   15.30    4.70
  -8   4  -6   11.50    3.40
   8   4   6   10.30    3.10
  10  -4   6   15.90    4.90
 -10  -4  -6   17.60    5.50
  10   4   6   18.70    3.90
 -10   4  -6   27.40    4.70
 -12  -4  -6    1.20    4.90
 -12   4  -6    1.40    3.50
  15  -5  -6    6.50    4.30
 -15  -5   6    3.60    3.40
 -13  -5   6   12.20    3.30
  13  -5  -6    5.80    3.70
  11  -5  -6    1.60    3.20
 -11  -5   6    6.90    2.90
  -9  -5   6  106.29    7.50
   9  -5  -6  122.29    8.20
   7  -5  -6    6.60    3.00
  -7  -5   6    7.70    2.60
  -5  -5   6   42.00    5.20
   5  -5  -6   41.40    4.90
   5  -5  -6   37.50    5.40
  -5  -5   6   40.00    4.30
  -3  -5   6   26.20    4.20
  -3  -5   6   21.10    3.20
   3  -5  -6   25.70    4.50
  -3   5   6   16.90    3.00
   1  -5  -6   -1.80    2.90
  -1  -5   6    0.90    2.80
  -1  -5   6   -0.90    2.00
  -1   5   6    0.60    2.00
   1  -5   6    2.10    3.20
  -1  -5  -6    6.70    3.70
  -1   5  -6    4.80    2.20
  -1   5  -6    4.60    2.10
   1   5   6    5.60    2.40
   3  -5   6    1.00    3.40
  -3  -5  -6   -2.70    3.10
   3   5   6    1.20    2.20
  -3   5  -6   -1.50    1.90
  -3   5  -6   -0.50    1.90
  -5  -5  -6   -4.10    3.40
   5  -5   6   -2.30    3.30
  -5   5  -6    0.70    2.20
   5   5   6    2.10    2.40
   7  -5   6    3.00    3.70
  -7  -5  -6    2.90    4.00
   7   5   6   10.10    3.20
  -7   5  -6    7.90    3.00
  -9  -5  -6   16.20    5.40
   9  -5   6   11.90    4.70
  -9   5  -6   11.40    3.70
   9   5   6    9.10    3.40
 -14  -6   6   36.00    5.10
  14  -6  -6   26.00    5.20
  12  -6  -6   46.20    6.00
 -12  -6   6   44.70    5.50
 -10  -6   6  234.08   12.60
  10  -6  -6  224.38   13.10
   8  -6  -6   43.40    5.40
  -8  -6   6   25.50    3.80
   6  -6  -6   56.59    5.80
   6  -6  -6   41.20    5.90
  -6  -6   6   41.60    4.80
   4  -6  -6  129.99    8.50
   4  -6  -6  122.69    9.30
  -4  -6   6  128.89    9.00
  -4  -6   6  120.79    7.70
  -2  -6   6   23.50    3.50
   2  -6  -6   26.00    4.90
  -2  -6   6   19.40    4.30
  -2   6   6   20.50    3.40
   0  -6   6  130.69    9.40
   0  -6  -6  125.99    9.60
   0   6   6  114.59    7.50
  -2  -6  -6  179.08   12.10
   2  -6   6  202.88   12.30
  -2   6  -6  164.68    9.60
   2   6   6  173.78    9.90
  -2   6  -6  170.08    9.90
  -4  -6  -6   33.20    6.10
   4  -6   6   35.60    5.80
   4   6   6   36.90    4.40
  -4   6  -6   32.90    4.40
  -6  -6  -6  237.38   16.20
   6  -6   6  281.67   16.50
  -6   6  -6  246.78   13.90
   6   6   6  276.87   13.90
   8  -6   6   63.49    8.00
  -8  -6  -6   38.60    7.10
  -8   6  -6   44.80    5.70
   8   6   6   48.60    5.50
  13  -7  -6   59.19    6.80
 -13  -7   6   43.40    5.90
 -11  -7   6   86.49    7.00
  11  -7  -6   89.49    7.50
   9  -7  -6  207.08   12.40
  -9  -7   6  207.18   11.70
   7  -7  -6    1.10    3.00
  -7  -7   6    1.80    2.60
  -5  -7   6  471.65   22.80
   5  -7  -6  464.95   22.00
  -5  -7   6  439.06   21.30
   5  -7  -6  430.36   22.80
  -3  -7   6  308.97   16.10
  -3  -7   6  269.37   14.40
   3  -7  -6  284.57   15.10
   3  -7  -6  274.27   16.20
  -1  -7   6   18.30    3.50
   1  -7  -6   18.50    5.00
  -1  -7   6   32.30    5.40
  -1   7   6   16.40    3.30
  -1  -7  -6  290.17   17.10
   1  -7   6  301.67   16.70
   1   7   6  283.57   14.50
  -1   7  -6  275.57   14.50
  -1   7  -6  291.87   14.40
  -3  -7  -6  186.18   13.30
   3  -7   6  189.78   12.90
   3   7   6  196.58   10.80
  -3   7  -6  186.88   10.50
  -3   7  -6  191.58   10.80
  -5  -7  -6    1.10    4.30
   5  -7   6   -2.00    3.70
   5   7   6    1.00    2.30
  -5   7  -6   -0.30    2.50
  -7  -7  -6   77.59    9.20
   7  -7   6   63.99    8.80
  -7   7  -6   79.19    7.10
   7   7   6   70.59    6.20
  10  -8  -6  208.08   12.70
   8  -8  -6   87.69    7.60
  -8  -8   6   89.49    7.20
   6  -8  -6   30.20    5.00
   6  -8  -6   35.80    5.90
  -6  -8   6   41.20    5.00
   4  -8  -6  239.28   12.70
   4  -8  -6  199.98   14.00
  -4  -8   6  206.88   11.90
  -4  -8   6  226.38   13.70
  -2  -8   6   41.90    6.10
   2  -8  -6   63.19    6.30
  -2  -8   6   51.19    5.30
   2  -8  -6   55.29    7.90
   0  -8   6  123.79    9.40
   0  -8  -6   86.19    9.50
   0   8  -6   98.79    6.80
   0   8  -6   87.39    6.90
   0   8   6  102.19    7.10
  -2  -8  -6  198.18   14.40
   2  -8   6  218.48   13.70
   2   8   6  210.38   11.30
  -2   8  -6  188.78   11.30
  -2   8  -6  196.58   11.20
  -4  -8  -6   -2.60    4.40
   4  -8   6    2.50    3.90
  -4   8  -6    1.30    2.60
 -18   0   7    1.30    3.00
  18   0  -7   11.00    4.80
  16   0  -7    2.00    3.90
 -16   0   7   -3.20    2.70
  14   0  -7   -1.40    3.50
 -14   0   7    1.90    2.50
 -12   0   7   -0.90    2.10
  12   0  -7    1.40    3.20
  10   0  -7    2.10    2.80
 -10   0   7    2.80    2.20
  -8   0   7   -0.20    1.80
   8   0  -7    0.60    2.60
  -6   0   7    2.20    1.80
   6   0  -7   -0.90    2.30
   4   0  -7    0.70    2.10
   4   0  -7    2.80    2.30
  -4   0   7   -2.00    1.60
   2   0  -7   -0.40    2.40
  -2   0   7   -0.40    1.90
  -2   0   7    0.70    1.60
   0   0  -7    1.10    2.80
   0   0  -7   -1.60    1.40
   0   0  -7    1.30    1.50
   0   0   7    0.40    1.90
   2   0   7   -1.00    1.80
  -2   0  -7    3.20    1.70
   4   0   7   -0.90    2.00
  -4   0  -7    0.70    1.90
  -6   0  -7   -2.90    3.20
   6   0   7    4.30    2.40
  -6   0  -7    0.30    3.50
   8   0   7    3.10    2.70
  -8   0  -7    0.40    3.70
 -10   0  -7    2.60    4.10
  10   0   7   -0.40    2.60
  17  -1  -7   16.90    5.50
 -17  -1   7   30.50    4.70
  17   1  -7   28.10    5.50
 -17   1   7   22.80    4.10
  15  -1  -7   11.80    4.50
 -15  -1   7   12.70    3.50
  15   1  -7   12.10    4.40
 -15   1   7   14.10    3.30
 -13  -1   7   -1.30    2.30
  13  -1  -7    2.80    3.30
 -13   1   7   -2.50    2.10
  13   1  -7    2.00    3.50
  11  -1  -7  122.49    9.10
 -11  -1   7  147.89    8.30
 -11   1   7  152.68    7.80
  11   1  -7  141.09    8.90
  -9  -1   7   16.10    2.80
   9  -1  -7   11.20    3.30
   9   1  -7   15.40    3.20
  -9   1   7   16.90    2.70
  -7  -1   7  120.39    7.30
   7  -1  -7  140.19    8.60
   7   1  -7  142.19    8.10
  -7   1   7  140.19    7.20
   5  -1  -7  126.39    7.80
  -5  -1   7  138.49    7.90
   5  -1  -7  136.29    8.20
  -5  -1   7  130.39    7.30
   5   1  -7  124.59    7.60
  -3  -1   7    1.90    1.90
   3  -1  -7    0.80    2.40
  -3  -1   7    1.30    2.50
  -3   1   7    2.40    2.10
  -1  -1   7  171.68   10.20
  -1  -1   7  161.88    8.40
   1  -1  -7  149.99    9.60
  -1   1   7  150.98    8.60
   1  -1   7  154.28    8.00
  -1  -1  -7  148.29    9.90
   1  -1   7  158.58   10.30
   1   1   7  148.89    8.30
  -1   1  -7  153.58    8.10
  -1   1  -7  137.29    7.80
   3  -1   7    1.90    1.90
  -3  -1  -7    1.60    3.20
   3  -1   7   -0.30    3.20
  -3   1  -7    0.80    1.90
   3   1   7    3.10    2.20
   5  -1   7  100.89    6.20
   5  -1   7   97.09    8.80
  -5  -1  -7  100.89    8.50
  -5   1  -7   90.99    6.40
   5   1   7   88.19    6.40
   7  -1   7   52.89    7.00
  -7  -1  -7   56.89    7.10
   7  -1   7   40.10    4.50
  -7   1  -7   53.59    5.30
   7   1   7   49.20    5.00
  -9  -1  -7   12.50    4.60
   9  -1   7   13.00    3.10
   9  -1   7   11.50    4.20
  -9   1  -7    8.50    3.20
   9   1   7    9.70    3.40
 -11  -1  -7   16.70    5.40
  11  -1   7    8.30    3.10
 -11   1  -7   10.20    3.40
  11   1   7   11.70    3.50
  18  -2  -7   49.80    7.40
  18   2  -7   45.60    6.70
  16  -2  -7  118.09    9.80
 -16  -2   7  110.09    8.10
  16   2  -7  115.99    9.30
 -14  -2   7    8.20    3.10
  14  -2  -7    9.40    4.00
  14   2  -7    3.70    3.60
 -12  -2   7  159.38    9.40
  12  -2  -7  166.78   10.50
  12   2  -7  173.58   10.20
  10  -2  -7  213.08   12.40
 -10  -2   7  211.58   11.20
  10   2  -7  221.28   11.50
  -8  -2   7    0.20    2.00
   8  -2  -7    5.20    2.90
   8   2  -7    6.60    2.50
   6  -2  -7  539.85   25.20
  -6  -2   7  529.45   24.20
   6   2  -7  557.04   24.40
   4  -2  -7  129.39    8.20
  -4  -2   7  140.39    8.60
  -4  -2   7  125.99    7.50
   4   2  -7  125.89    7.40
   2  -2  -7   48.00    5.40
  -2  -2   7   50.79    3.90
  -2  -2   7   49.80    4.40
  -2  -2   7   55.89    5.70
  -2   2   7   46.70    4.40
   0  -2   7  203.88   10.20
   0  -2   7  219.38   12.40
   0  -2  -7  190.88   11.90
   0   2   7  216.18   10.90
   0   2  -7  202.38   10.30
   0   2  -7  203.98   10.50
   2  -2   7   59.29    6.40
   2  -2   7   55.39    4.10
  -2  -2  -7   51.89    6.40
  -2   2  -7   51.99    4.30
  -2   2  -7   46.60    4.40
   2   2   7   44.80    4.50
   4  -2   7  154.18   10.90
  -4  -2  -7  154.28   10.90
   4  -2   7  152.38    8.30
  -4   2  -7  168.08    9.00
   4   2   7  148.59    8.80
   6  -2   7  158.68    8.60
   6  -2   7  159.08   11.30
  -6  -2  -7  159.68   11.60
  -6   2  -7  153.98    9.30
   6   2   7  153.68    9.10
   8  -2   7    0.60    3.70
   8  -2   7    1.80    2.50
  -8  -2  -7    4.40    4.10
  -8   2  -7   -2.90    2.60
   8   2   7   -1.00    2.50
 -10  -2  -7   60.79    8.40
  10  -2   7   62.19    5.70
  10  -2   7   41.70    7.00
  10   2   7   58.39    6.10
 -10   2  -7   55.59    6.20
  17  -3  -7   83.39    9.20
 -17  -3   7   97.39    7.80
  15  -3  -7   48.40    7.00
 -15  -3   7   56.29    5.80
 -13  -3   7  126.19    8.10
  13  -3  -7  106.09    8.80
  11  -3  -7  344.97   18.00
 -11  -3   7  346.57   16.90
   9  -3  -7    0.40    3.00
  -9  -3   7    0.20    2.00
   7  -3  -7  199.98   11.50
  -7  -3   7  192.18   10.30
  -5  -3   7  370.36   17.50
   5  -3  -7  380.26   18.50
  -5  -3   7  362.86   22.30
   5  -3  -7  378.66   18.20
  -3  -3   7   16.00    2.80
   3  -3  -7   15.10    3.60
  -3  -3   7   22.60    4.20
  -3   3   7   11.40    2.90
  -1  -3   7  535.85   24.60
  -1  -3   7  495.65   22.50
   1  -3  -7  489.95   23.90
  -1   3   7  467.45   22.60
  -1  -3  -7  280.27   15.30
   1  -3   7  293.57   15.70
   1   3   7  269.57   13.60
  -1   3  -7  261.37   13.50
  -1   3  -7  271.47   13.30
   3  -3   7    9.90    4.00
  -3  -3  -7    6.20    3.90
  -3   3  -7   10.30    2.70
   3   3   7    4.90    2.50
  -5  -3  -7  121.19   10.00
   5  -3   7  111.69    9.80
   5   3   7  125.39    7.80
  -5   3  -7  112.59    7.70
   7  -3   7  129.09   10.30
  -7  -3  -7  115.09   10.40
  -7   3  -7  122.79    8.30
   7   3   7  108.29    7.80
  -9  -3  -7   -1.50    4.40
   9  -3   7    1.70    3.70
   9   3   7   -2.30    2.70
  -9   3  -7   -1.20    2.80
  16  -4  -7  129.69   10.60
 -16  -4   7  130.09    9.30
  14  -4  -7    1.70    3.80
 -14  -4   7    4.20    3.10
  12  -4  -7  251.87   15.20
 -12  -4   7  302.97   14.70
  10  -4  -7  214.78   12.90
 -10  -4   7  220.48   11.70
   8  -4  -7   27.40    4.60
  -8  -4   7   34.00    4.20
   6  -4  -7  545.05   25.50
  -6  -4   7  534.65   24.50
  -4  -4   7  265.77   13.70
  -4  -4   7  240.68   12.20
   4  -4  -7  212.28   13.00
   2  -4  -7  122.99    9.00
  -2  -4   7  125.49    7.90
  -2  -4   7  152.78    9.70
  -2   4   7  134.99    8.10
   0  -4  -7  552.14   27.70
   0  -4   7  650.73   28.40
   0   4  -7  569.34   26.20
   0   4   7  572.34   26.40
   0   4  -7  565.04   26.00
   2  -4   7   78.89    8.00
  -2  -4  -7   84.89    7.90
  -2   4  -7   81.49    6.00
   2   4   7   70.99    5.70
  -2   4  -7   70.59    5.60
  -4  -4  -7   77.79    8.30
   4  -4   7   95.59    9.00
  -4   4  -7  101.49    7.00
   4   4   7   96.29    6.70
  -6  -4  -7  213.18   14.50
   6  -4   7  209.78   14.20
   6   4   7  227.98   12.10
  -6   4  -7  207.58   12.10
  -8  -4  -7   18.10    5.80
   8  -4   7   19.50    5.50
   8   4   7   16.60    3.60
  -8   4  -7   15.00    3.90
 -15  -5   7   35.90    5.30
  15  -5  -7   32.80    6.00
  13  -5  -7   97.99    8.50
 -13  -5   7   88.49    7.20
  11  -5  -7  368.66   19.50
 -11  -5   7  374.96   18.40
   9  -5  -7   82.99    7.60
  -9  -5   7   85.49    6.60
   7  -5  -7  334.47   17.80
  -7  -5   7  353.66   16.90
  -5  -5   7  558.84   26.00
   5  -5  -7  584.34   26.90
   5  -5  -7  570.24   27.10
  -3  -5   7   -1.70    2.30
   3  -5  -7    0.50    3.10
  -3  -5   7    4.90    3.40
  -3   5   7    1.70    2.40
   1  -5  -7  211.98   13.10
  -1  -5   7  211.88   11.40
  -1  -5   7  227.18   13.50
  -1   5   7  212.28   11.50
  -1  -5  -7  316.77   18.00
   1  -5   7  372.16   18.90
  -1   5  -7  313.97   15.90
  -1   5  -7  326.87   16.20
   1   5   7  330.97   16.40
   3  -5   7    0.00    3.20
  -3  -5  -7    1.80    3.60
  -3   5  -7   -1.00    2.20
   3   5   7    1.00    2.40
  -3   5  -7    2.70    2.30
  -5  -5  -7  341.27   19.50
   5  -5   7  346.57   19.40
   5   5   7  331.57   16.90
  -5   5  -7  339.27   17.10
   7  -5   7   99.29   10.00
   7   5   7  104.49    7.80
  -7   5  -7  105.59    8.10
 -12  -6   7  133.89    9.20
  12  -6  -7  128.89    9.60
  10  -6  -7  177.38   11.40
 -10  -6   7  164.18   10.20
  -8  -6   7   18.00    3.50
   8  -6  -7   19.70    4.50
  -6  -6   7  286.97   14.70
   6  -6  -7  285.97   15.60
   4  -6  -7  132.79   10.40
  -4  -6   7  161.78   10.70
   4  -6  -7  139.09    9.60
  -4  -6   7  142.49    8.70
   2  -6  -7   41.30    6.60
  -2  -6   7   67.59    7.20
  -2  -6   7   48.80    5.00
  -2   6   7   47.40    5.00
   0  -6  -7  339.07   18.90
   0  -6   7  394.06   19.40
   0   6   7  325.07   16.70
   0   6  -7  320.87   16.40
   0   6  -7  335.97   16.70
   2  -6   7   72.29    8.00
  -2  -6  -7   66.39    7.80
  -2   6  -7   62.89    5.60
  -2   6  -7   62.59    5.80
   2   6   7   69.39    5.90
  -4  -6  -7   24.70    5.90
   4  -6   7   25.10    5.60
   4   6   7   38.20    4.70
  -4   6  -7   31.20    4.30
  -6  -6  -7  161.88   12.50
   6  -6   7  156.78   12.00
   6   6   7  141.19    9.50
  -6   6  -7  149.39    9.80
   9  -7  -7    6.00    3.90
  -9  -7   7    3.00    3.10
   7  -7  -7   21.20    4.50
  -7  -7   7   16.50    3.70
  -5  -7   7   60.79    5.70
   5  -7  -7   71.49    6.90
   5  -7  -7   57.89    7.30
  -3  -7   7    8.80    3.90
  -3  -7   7    1.20    2.40
   3  -7  -7    3.80    3.60
   3  -7  -7    1.80    3.80
  -1  -7   7   42.30    6.50
   1  -7  -7   38.80    6.60
   1   7  -7   29.70    4.30
   1   7  -7   30.70    4.10
  -1   7   7   36.80    4.70
  -1  -7  -7   57.59    8.00
   1  -7   7   64.59    7.50
   1   7   7   63.19    5.60
  -1   7  -7   47.80    5.10
  -1   7  -7   60.39    5.60
  -3  -7  -7    1.30    4.40
   3  -7   7    5.00    4.30
  -3   7  -7    4.00    2.70
  -3   7  -7    0.30    2.60
   3   7   7    3.00    2.80
 -16   0   8    0.80    2.70
  16   0  -8    5.00    3.90
 -14   0   8  141.09    8.50
  14   0  -8  128.29    9.80
  12   0  -8  120.89    9.30
 -12   0   8  154.68    8.40
 -10   0   8    0.30    2.10
  10   0  -8   -5.40    2.70
  -8   0   8  617.44   26.30
   8   0  -8  558.84   27.20
   6   0  -8  503.25   23.70
   4   0  -8    0.80    2.90
  -2   0   8  402.76   18.10
   2   0  -8  362.36   19.20
   0   0  -8  278.77   15.40
   0   0   8  273.67   13.60
  -2   0  -8   43.90    6.20
   2   0   8   41.20    4.30
   4   0   8  290.47   14.10
  -4   0  -8  273.37   16.50
  -6   0  -8   11.90    4.60
   6   0   8   16.90    3.30
  -8   0  -8  117.39   10.30
   8   0   8  129.79    8.30
  15  -1  -8   19.40    5.10
 -15  -1   8   25.60    4.30
  15   1  -8   29.30    5.20
 -13  -1   8  382.96   17.50
  13  -1  -8  324.27   18.50
  13   1  -8  360.16   18.50
 -11  -1   8  127.69    7.80
  11  -1  -8  132.99    9.30
  11   1  -8  133.49    8.90
   9  -1  -8   77.79    6.90
  -9  -1   8   79.39    5.60
   9   1  -8   77.29    6.50
   7  -1  -8  536.85   26.10
  -7  -1   8  574.54   25.00
   7   1  -8  555.64   25.60
  -5  -1   8   63.89    4.90
   5  -1  -8   52.89    5.60
   5   1  -8   50.49    5.20
  -3  -1   8  461.65   19.70
   3  -1  -8  418.66   20.90
  -3   1   8  399.26   19.90
  -1  -1   8  472.45   22.00
  -1  -1   8  448.66   20.10
   1  -1  -8  424.66   21.80
  -1   1   8  424.76   20.30
   1   1  -8  431.46   19.80
   1   1  -8  425.66   20.00
   1  -1   8    5.20    3.50
   1  -1   8    4.50    2.40
  -1  -1  -8    5.80    3.90
  -1   1  -8    7.00    2.30
  -1   1  -8    1.40    2.10
   1   1   8    7.50    2.70
   3  -1   8  144.69    8.20
   3  -1   8  154.08   10.80
  -3  -1  -8  126.79   10.20
  -3   1  -8  141.49    8.40
   3   1   8  145.99    8.60
  -5  -1  -8  271.27   16.70
   5  -1   8  279.67   14.10
   5  -1   8  308.97   17.10
   5   1   8  290.97   14.50
  -7  -1  -8   16.70    5.20
   7  -1   8   21.60    3.60
   7   1   8   16.80    3.70
 -16  -2   8    4.20    3.20
  16  -2  -8   -5.40    3.90
 -14  -2   8  106.59    7.50
  14  -2  -8   94.89    8.90
 -12  -2   8  134.49    8.20
  12  -2  -8  120.09    9.40
 -10  -2   8   19.30    3.40
  10  -2  -8   17.00    4.30
  -8  -2   8  142.29    8.40
   8  -2  -8  148.39    9.60
  -6  -2   8   18.90    3.10
   6  -2  -8   24.60    4.20
   4  -2  -8    8.90    4.50
  -4  -2   8    7.00    2.50
   2  -2  -8  186.28   11.60
  -2  -2   8  193.58   10.20
  -2  -2   8  212.08   12.10
  -2   2   8  179.48   10.30
   0  -2   8   95.99    8.10
   0  -2  -8   80.49    7.70
   0   2  -8   88.89    5.90
   0   2   8   86.89    6.40
   0   2  -8   89.99    6.20
  -2  -2  -8   84.89    8.30
   2  -2   8  104.89    8.80
  -2   2  -8   91.49    6.50
   2   2   8   94.39    6.50
   4  -2   8  212.98   13.20
  -4  -2  -8  169.98   12.50
   4   2   8  185.88   10.40
  -4   2  -8  175.68   10.40
  -6  -2  -8    4.90    4.40
   6  -2   8    5.80    4.00
  -6   2  -8    2.30    2.60
   6   2   8    1.60    2.60
   8  -2   8   43.00    6.80
  -8  -2  -8   22.70    6.00
   8   2   8   28.90    4.50
  -8   2  -8   35.70    5.20
 -15  -3   8   19.40    4.20
  15  -3  -8    7.30    4.70
 -13  -3   8   40.60    5.00
  13  -3  -8   32.10    5.50
 -11  -3   8   23.40    3.90
  11  -3  -8   20.50    4.80
   9  -3  -8   81.49    7.70
  -9  -3   8  110.79    6.90
  -7  -3   8  326.07   15.70
   7  -3  -8  312.27   16.90
  -5  -3   8   42.80    4.50
   5  -3  -8   39.00    5.40
  -3  -3   8   29.30    4.80
   3  -3  -8   19.60    4.30
  -3  -3   8   21.20    3.40
  -3   3   8   27.70    4.00
  -1  -3   8  100.09    8.50
   1  -3  -8   88.19    8.00
  -1   3   8   92.29    6.60
   1   3  -8   94.19    6.20
   1   3  -8   89.59    6.40
  -1  -3  -8   34.20    5.80
   1  -3   8   26.00    5.30
  -1   3  -8   22.90    3.50
   1   3   8   21.80    3.70
  -1   3  -8   26.60    3.80
   3  -3   8    3.30    3.60
  -3  -3  -8    1.80    4.20
  -3   3  -8    5.00    2.70
   3   3   8    2.60    2.60
   5  -3   8   10.70    4.00
  -5  -3  -8    6.80    4.80
  -5   3  -8    9.20    3.20
   5   3   8   14.30    3.40
  -7  -3  -8    5.00    4.70
   7  -3   8   -1.20    3.70
   7   3   8    4.60    3.10
  -7   3  -8    3.50    3.10
  14  -4  -8    0.60    3.80
 -14  -4   8    1.70    3.10
 -12  -4   8   11.20    3.30
  12  -4  -8    2.50    3.80
 -10  -4   8   12.70    3.30
  10  -4  -8    9.60    4.10
  -8  -4   8   44.90    4.90
   8  -4  -8   32.40    5.10
  -6  -4   8    0.60    2.40
   6  -4  -8    4.20    3.20
   4  -4  -8    1.60    3.50
  -4  -4   8   -0.40    2.10
   4  -4  -8    3.60    3.30
  -2  -4   8   14.30    3.10
  -2  -4   8   11.40    4.10
   2  -4  -8    8.80    3.90
  -2   4   8   12.90    3.20
   0  -4   8   -2.20    3.40
   0  -4  -8    3.20    3.40
   0   4  -8   -1.30    2.10
   0   4  -8   -0.60    2.20
   0   4   8    1.80    2.50
   2  -4   8    3.60    3.60
  -2  -4  -8   -4.70    3.30
   2   4   8   -1.00    2.40
  -2   4  -8   -3.20    2.00
  -2   4  -8    5.00    2.70
  -4  -4  -8   27.80    6.00
   4  -4   8   29.50    5.80
   4   4   8   24.10    4.10
  -4   4  -8   38.60    4.90
   6  -4   8   23.00    5.50
  -6  -4  -8   25.60    6.30
   6   4   8   24.80    4.20
  -6   4  -8   35.50    4.90
 -11  -5   8   -0.50    2.80
  11  -5  -8    5.80    4.10
  -9  -5   8    3.90    2.80
   9  -5  -8    0.30    3.50
  -7  -5   8    2.70    2.70
   7  -5  -8    4.80    3.70
  -5  -5   8    3.80    2.70
   5  -5  -8    3.80    3.50
  -3  -5   8   16.30    4.40
  -3  -5   8    9.10    2.90
   3  -5  -8    8.00    4.00
   1  -5  -8    4.50    3.90
  -1  -5   8    2.50    3.40
  -1   5   8    6.90    2.80
   1   5  -8    6.30    2.60
   1   5  -8    3.10    2.70
  -1  -5  -8   16.80    4.80
   1  -5   8   11.20    4.30
  -1   5  -8   15.60    3.50
   1   5   8   11.10    3.20
  -1   5  -8   10.40    3.00
   3  -5   8   46.80    7.10
  -3  -5  -8   24.80    5.80
   3   5   8   23.60    4.10
  -3   5  -8   27.10    4.30
  -5   5  -8    0.30    2.90
  10  -6  -8   12.20    4.50
  -8  -6   8   58.19    5.90
   8  -6  -8   68.19    7.30
  -6  -6   8   89.59    6.80
   6  -6  -8   82.49    8.00
  -4  -6   8   21.60    3.90
   4  -6  -8   21.10    7.80
   4  -6  -8   24.80    4.90
  -2  -6   8  142.19   10.60
   2  -6  -8  116.59   10.30
  -2   6   8  129.39    8.70
   0  -6   8   27.40    5.70
   0  -6  -8   15.30    4.80
   0   6  -8   13.80    3.50
   0   6   8   11.90    3.30
   0   6  -8   12.40    3.20
   2  -6   8    8.90    4.30
  -2  -6  -8    3.50    4.10
  -2   6  -8   10.00    3.30
  -2   6  -8    3.70    2.90
  14   0  -9    1.30    3.70
  12   0  -9    2.40    3.40
  10   0  -9    0.80    3.00
   8   0  -9    0.90    3.20
   6   0  -9    0.30    3.00
   4   0  -9    1.80    2.90
  -2   0   9    0.10    2.40
   2   0  -9    0.00    2.90
   0   0  -9    4.30    3.40
   0   0   9    0.50    2.40
   2   0   9    1.40    2.70
  -2   0  -9   -3.80    3.40
   4   0   9    2.60    2.40
  -4   0  -9   -1.50    3.60
  13  -1  -9    9.80    4.10
 -13  -1   9    4.90    2.70
  13   1  -9    6.60    4.70
 -11  -1   9    1.80    2.40
  11  -1  -9    3.70    3.80
  11   1  -9   -1.30    2.90
  -9  -1   9   17.90    3.60
   9  -1  -9    9.00    3.90
   9   1  -9   13.60    3.80
   7  -1  -9   26.90    4.90
   7   1  -9   38.80    4.90
   5  -1  -9    6.30    3.50
   5   1  -9    0.80    3.20
   3   1  -9   57.89    6.10
  -1  -1   9   10.40    2.90
   1  -1  -9    8.60    3.70
   1   1  -9   10.50    3.90
  -1   1   9   14.50    3.30
  -1  -1  -9   -0.20    3.70
   1  -1   9   -0.60    2.40
   1   1   9   -0.80    2.30
   3  -1   9    9.50    3.40
  -3  -1  -9    0.70    4.20
   3   1   9   11.20    3.10
  -5  -1  -9   -1.60    4.00
  -5   1  -9    2.70    4.00
   5   1   9    5.70    3.00
  12  -2  -9    2.90    4.20
 -12  -2   9   14.10    3.20
 -10  -2   9   81.79    6.10
  10  -2  -9   70.09    7.50
  -8  -2   9   56.19    5.00
   8  -2  -9   47.20    6.30
   6  -2  -9    0.00    3.40
  -6  -2   9    3.30    2.40
   4  -2  -9   65.69    6.80
  -4  -2   9   81.09    5.90
  -2  -2   9   88.99    7.90
   2  -2  -9   64.69    7.10
   2   2  -9   67.29    5.70
   2   2  -9   68.29    5.40
  -2   2   9   69.79    6.20
   0  -2  -9   15.50    4.60
   0  -2   9   30.80    5.60
   0   2  -9   28.00    3.70
   0   2   9   30.30    4.10
   0   2  -9   26.60    3.90
   2  -2   9  149.29   10.70
  -2  -2  -9  108.59   10.10
   2   2   9  110.89    7.90
  -2   2  -9  117.79    8.40
   4  -2   9   44.90    6.80
  -4  -2  -9   19.60    5.80
   4   2   9   31.10    4.30
  11  -3  -9   25.60    5.60
 -11  -3   9   35.20    4.70
  -9  -3   9  292.47   14.70
   9  -3  -9  279.57   16.00
  -7  -3   9   55.89    5.30
   7  -3  -9   51.99    6.60
   5  -3  -9  143.29    9.90
  -5  -3   9  137.79    8.50
  -3  -3   9  187.08   10.50
  -3   3   9  185.78   11.00
  -1  -3   9   15.80    4.50
   1  -3  -9   11.20    4.30
   1   3  -9   10.80    3.00
   1   3  -9   13.50    3.30
  -1   3   9   17.60    3.60
   1  -3   9   72.19    7.80
  -1  -3  -9   52.49    7.60
  -1   3  -9   70.09    6.10
  -1   3  -9   75.59    5.80
   1   3   9   61.99    5.90
   3  -3   9  137.19   10.90
  -3  -3  -9  115.29   10.50
   3   3   9  131.99    8.60
  -3   3  -9  123.09    8.70
  10  -4  -9  182.98   11.90
 -10  -4   9  159.58   10.00
  -8  -4   9  163.08    9.80
   8  -4  -9  171.98   11.50
  -6  -4   9    5.00    2.60
   6  -4  -9   -2.00    3.50
  -4  -4   9  181.88   10.30
   4  -4  -9  186.18   11.90
   2  -4  -9  115.59    9.30
   2   4  -9  118.89    7.40
  -2   4   9  108.19    7.90
   2   4  -9  100.49    7.50
   0  -4   9    4.90    3.80
   0  -4  -9   -0.70    3.80
   0   4  -9    6.30    2.90
   0   4   9    4.90    3.10
   0   4  -9    6.90    2.80
  -2  -4  -9  132.39   11.10
  -2   4  -9  136.49    9.00
   7  -5  -9   54.39    7.20
  -5  -5   9   20.80    3.80
   5  -5  -9   12.90    4.50
   8   0 -10   14.20    4.20
   6   0 -10   38.90    5.70
   4   0 -10  128.19    8.90
   0   0 -10  104.39    9.10
   9  -1 -10   38.70    5.70
   7  -1 -10   29.30    5.10
   5  -1 -10  107.09    8.60
  -1   1  10   11.00    3.50
   6  -2 -10  172.58   11.50
   4  -2 -10  158.08   10.70
   0   0   0    0.00    0.00
_computing_structure_solution     'SHELXT 2014/5 (Sheldrick, 2014)'
_computing_structure_solution     'SHELXT 2014/5 (Sheldrick, 2014)'
;
_shelx_hkl_checksum     73464
_shelx_res_file
;
    Das1602m_0m.res created by SHELXL-2014/7
TITL Das1602m_0m_a.res in C2/c
CELL 0.71073 16.8395 8.6112 8.1418 90.000 103.735 90.000
ZERR 8.00 0.0031 0.0016 0.0015 0.000 0.002 0.000
LATT 7
SYMM -x, y, -z+1/2
SFAC C H BR
UNIT 56 32 8
LIST 6 ! automatically inserted. Change 6 to 4 for CHECKCIF!!
LIST 6 ! automatically inserted. Change 6 to 4 for CHECKCIF!!
TEMP -100
SIZE 0.070 0.110 0.250
ACTA
L.S. 4
FMAP 2
PLAN -16 0 0.00
HTAB
BOND $H
CONF
WGHT    0.055700    0.533700
FVAR       0.36482
BR1   3    0.411825    0.942433    0.607615    11.00000    0.04206    0.02812 =
         0.04468    0.00529    0.01255    0.00648
C1    1    0.357164    0.493815    0.874779    11.00000    0.04086    0.03877 =
         0.03934    0.00387    0.00547   -0.01147
AFIX  43
H1    2    0.339977    0.398541    0.913966    11.00000   -1.20000
AFIX   0
C2    1    0.311427    0.625523    0.876183    11.00000    0.03343    0.05507 =
         0.04580   -0.00330    0.01382   -0.00905
AFIX  43
H2    2    0.265231    0.623434    0.924173    11.00000   -1.20000
AFIX   0
C3    1    0.333325    0.762763    0.806475    11.00000    0.03272    0.04062 =
         0.04109   -0.00259    0.00734    0.00080
AFIX  43
H3    2    0.299164    0.851681    0.797426    11.00000   -1.20000
AFIX   0
C5    1    0.459803    0.642602    0.768582    11.00000    0.03127    0.02609 =
         0.02965   -0.00160    0.00410   -0.00196
C4    1    0.404471    0.769166    0.750841    11.00000    0.03362    0.02746 =
         0.03231   -0.00078    0.00686   -0.00207
C6    1    0.429100    0.498354    0.816040    11.00000    0.03612    0.02900 =
         0.03092    0.00271    0.00063   -0.00306
C7    1    0.468763    0.355794    0.787960    11.00000    0.05081    0.02294 =
         0.04195    0.00115    0.00269   -0.00403
AFIX  43
H7    2    0.450322    0.260207    0.823863    11.00000   -1.20000
REM #####
AFIX   0
HKLF 4 1 1 0 0 0 1 0 0 0 1
REM  Das1602m_0m_a.res in C2/c
REM R1 =  0.0298 for    1070 Fo > 4sig(Fo)  and  0.0341 for all    1203 data
REM     73 parameters refined using      0 restraints
END
WGHT      0.0498      0.9271
REM No hydrogen bonds found for HTAB generation
REM Highest difference peak  1.008,  deepest hole -0.349,  1-sigma level  0.105
Q1    1   0.4084  0.9403  0.7100  11.00000  0.05    0.78
Q2    1   0.4151  0.9397  0.5039  11.00000  0.05    0.68
Q3    1   0.4560  0.9342  0.6570  11.00000  0.05    0.65
Q4    1   0.3709  0.8888  0.5794  11.00000  0.05    0.57
Q5    1   0.2661  0.4416  0.1770  11.00000  0.05    0.54
Q6    1   0.3594  0.9819  0.5642  11.00000  0.05    0.52
Q7    1   0.4097  0.8254  0.1057  11.00000  0.05    0.51
Q8    1   0.4460  0.4314  0.8061  11.00000  0.05    0.36
Q9    1   0.3415  0.5554  0.8710  11.00000  0.05    0.30
Q10   1   0.4402  0.7043  0.7663  11.00000  0.05    0.29
Q11   1   0.3479  0.7412  0.7268  11.00000  0.05    0.27
Q12   1   0.5198  0.3639  0.8261  11.00000  0.05    0.25
Q13   1   0.3182  0.6808  0.8168  11.00000  0.05    0.25
Q14   1   0.5024  0.6458  0.8029  11.00000  0.05    0.23
Q15   1   0.4120  0.4773  0.9127  11.00000  0.05    0.22
Q16   1   0.3183  0.7882  0.7801  11.00000  0.05    0.21
;
_shelx_res_checksum     19331
