# Supplementary material for: Crystal structure of 4,5-di­bromo­phenanthrene
Source: Acta Crystallogr E Crystallogr Commun. 2017 Mar 21;73(Pt 4):539–42. doi: 10.1107/S2056989017003863 (PMC5382617; doi:10.1107/S2056989017003863)
Supplement: Supplementary file 2 [file e-73-00539-Isup2.hkl]

data_I                                                                          
_shelx_title ' Das1602m_0m_a.res in C2/c'                                       
_shelx_refln_list_code          4                                               
_shelx_F_calc_maximum      258.11                                               
_exptl_crystal_F_000       648.00                                               
_reflns_d_resolution_high  0.7894                                               
                                                                                
loop_                                                                           
 _space_group_symop_operation_xyz                                               
 'x, y, z'                                                                      
 '-x, y, -z+1/2'                                                                
 'x+1/2, y+1/2, z'                                                              
 '-x+1/2, y+1/2, -z+1/2'                                                        
 '-x, -y, -z'                                                                   
 'x, -y, z-1/2'                                                                 
 '-x+1/2, -y+1/2, -z'                                                           
 'x+1/2, -y+1/2, z-1/2'                                                         
                                                                                
_cell_length_a    16.8395                                                       
_cell_length_b     8.6112                                                       
_cell_length_c     8.1418                                                       
_cell_angle_alpha  90.000                                                       
_cell_angle_beta  103.735                                                       
_cell_angle_gamma  90.000                                                       
                                                                                
_shelx_F_squared_multiplier     1.000                                           
                                                                                
loop_                                                                           
 _refln_index_h                                                                 
 _refln_index_k                                                                 
 _refln_index_l                                                                 
 _refln_F_squared_calc                                                          
 _refln_F_squared_meas                                                          
 _refln_F_squared_sigma                                                         
 _refln_observed_status                                                         
   2   0   0      28437.83      31028.89      1302.36 o                         
   4   0   0      31386.54      31673.54       757.03 o                         
   6   0   0      29905.27      29404.28       704.54 o                         
   8   0   0       8798.51       9113.00       223.64 o                         
  10   0   0       6899.30       6150.85       154.98 o                         
  12   0   0      11340.51      11361.21       345.55 o                         
  14   0   0         27.76         25.93        11.61 o                         
  16   0   0       4471.63       4839.40       160.18 o                         
  18   0   0       2680.48       2804.08       103.33 o                         
  20   0   0         13.59        -12.71        18.28 o                         
   1   1   0       6950.18       8348.75       201.58 o                         
   3   1   0         71.97         94.99         4.06 o                         
   5   1   0      40010.89      42456.23       812.31 o                         
   7   1   0      14741.37      14635.27       250.32 o                         
   9   1   0       4356.28       4598.97        83.33 o                         
  11   1   0      16142.83      16721.76       287.94 o                         
  13   1   0       3346.54       3220.70        62.38 o                         
  15   1   0       1388.16       1449.20        42.71 o                         
  17   1   0       2282.49       2515.05        66.10 o                         
  19   1   0         94.47        104.92        17.68 o                         
   0   2   0      26060.20      31508.42       869.59 o                         
   2   2   0       6553.90       7493.73       129.53 o                         
   4   2   0      10698.54      11413.26       194.54 o                         
   6   2   0      21690.26      22838.36       388.05 o                         
   8   2   0        887.72        863.27        19.93 o                         
  10   2   0       2704.31       2509.88        48.91 o                         
  12   2   0       4537.53       4438.38       106.20 o                         
  14   2   0       1324.77       1278.61        34.40 o                         
  16   2   0        592.58        593.52        26.53 o                         
  18   2   0       1572.44       1673.93        49.84 o                         
  20   2   0          6.91        -12.36        12.69 o                         
   1   3   0       7966.59       8986.71       168.05 o                         
   3   3   0       1788.75       2069.62        37.38 o                         
   5   3   0        627.95        450.44        11.39 o                         
   7   3   0       3737.85       3804.83        68.80 o                         
   9   3   0         93.35         67.61         6.88 o                         
  11   3   0       1799.07       1766.31        37.40 o                         
  13   3   0         27.64         29.62         8.44 o                         
  15   3   0        577.15        554.30        25.08 o                         
  17   3   0        657.88        664.17        28.86 o                         
  19   3   0        191.06        154.62        17.01 o                         
   0   4   0       1637.21       1726.69        44.96 o                         
   2   4   0         30.22         26.63         3.49 o                         
   4   4   0       5308.44       6371.16       110.76 o                         
   6   4   0       1588.38       1655.07        32.49 o                         
   8   4   0         23.16         21.40         5.69 o                         
  10   4   0          1.50         -0.35         6.42 o                         
  12   4   0       1897.46       1984.35        41.98 o                         
  14   4   0        929.78        939.03        33.67 o                         
  16   4   0         31.44         41.03        12.89 o                         
  18   4   0          1.71          4.16        12.54 o                         
   1   5   0       1120.76       1179.09        29.38 o                         
   3   5   0          8.60         13.39         3.17 o                         
   5   5   0       2454.18       2746.12        50.77 o                         
   7   5   0        208.51        196.71        11.82 o                         
   9   5   0        119.16        103.86         8.53 o                         
  11   5   0         86.62         91.27         9.46 o                         
  13   5   0        367.73        364.86        16.84 o                         
  15   5   0         11.50          7.11        11.49 o                         
  17   5   0        142.70        136.28        15.61 o                         
   0   6   0       3098.51       3183.44        81.90 o                         
   2   6   0        116.63        104.68         5.99 o                         
   4   6   0       3211.18       3302.53        66.69 o                         
   6   6   0       3648.85       3955.31        72.36 o                         
   8   6   0         36.87         37.51         6.78 o                         
  10   6   0       3197.76       3370.29        64.95 o                         
  12   6   0       2421.24       2564.72        52.66 o                         
  14   6   0        187.38        178.09        15.70 o                         
  16   6   0        777.54        725.91        33.02 o                         
   1   7   0      15751.25      16417.58       308.98 o                         
   3   7   0        102.02         84.64        10.41 o                         
   5   7   0       6205.16       6228.32       137.07 o                         
   7   7   0       3259.53       3479.06        83.26 o                         
   9   7   0         91.78        107.67        15.54 o                         
  11   7   0       2569.39       2923.59       133.97 o                         
  13   7   0        389.59        414.40        63.83 o                         
  15   7   0        657.49        708.45        58.61 o                         
   0   8   0       2321.86       2319.96       123.22 o                         
   2   8   0        977.87       1058.19        51.22 o                         
   4   8   0       2094.09       2170.94        93.92 o                         
   6   8   0       6406.79       7084.28       185.19 o                         
   8   8   0         32.38         70.55        23.18 o                         
  10   8   0       2743.66       2992.67       185.50 o                         
  12   8   0       1937.90       2312.01       124.04 o                         
   1   9   0       4209.25       4681.97       159.38 o                         
   3   9   0        106.89         49.75        19.26 o                         
   5   9   0       4065.37       4518.30       155.90 o                         
   7   9   0       2326.70       2649.05       103.27 o                         
   9   9   0         71.91        134.98        55.60 o                         
  11   9   0       1722.38       2020.30       154.74 o                         
   0  10   0       3860.29       4305.56       214.14 o                         
   2  10   0       1037.55       1062.81        57.64 o                         
   4  10   0        410.40        433.08        39.32 o                         
   6  10   0       1781.31       1942.12       122.43 o                         
   8  10   0        248.23        266.01        33.42 o                         
 -19   1   1        113.95         88.40        15.68 o                         
 -17   1   1        234.72        245.63        19.53 o                         
 -15   1   1          2.10         -1.38        11.30 o                         
 -13   1   1        854.97        795.57        28.44 o                         
 -11   1   1       2101.03       2066.33        41.46 o                         
  -9   1   1        916.09        843.75        19.49 o                         
  -7   1   1       8563.43       9080.16       172.52 o                         
  -5   1   1        187.69        171.06         5.85 o                         
  -3   1   1        123.96        132.38         4.20 o                         
  -1   1   1      11745.65      13850.03       256.35 o                         
   1   1   1       8912.80       9877.06       167.24 o                         
   3   1   1      21488.68      23150.08       399.06 o                         
   5   1   1       5479.45       5504.75        96.26 o                         
   7   1   1         13.95         15.26         4.43 o                         
   9   1   1        717.35        620.21        16.85 o                         
  11   1   1       2117.71       2074.36        42.53 o                         
  13   1   1         67.95         65.54         8.50 o                         
  15   1   1       1640.70       1670.07        38.20 o                         
  17   1   1         88.95         75.76        14.01 o                         
  19   1   1        128.07        139.05        27.87 o                         
 -20   2   1        533.24        577.70        33.40 o                         
 -18   2   1        839.75        833.15        33.53 o                         
 -16   2   1        233.76        249.16        19.05 o                         
 -14   2   1       2162.03       2102.85        60.40 o                         
 -12   2   1       6117.19       6095.57       109.73 o                         
 -10   2   1         58.29         40.98         6.11 o                         
  -8   2   1       7567.02       7414.02       129.28 o                         
  -6   2   1       7300.21       7460.56       163.02 o                         
  -4   2   1         57.05         47.61         3.62 o                         
  -2   2   1      30057.38      34337.47       634.06 o                         
   0   2   1       8901.08       9994.54       209.58 o                         
   2   2   1       3182.78       3345.70        54.02 o                         
   4   2   1      15154.27      15741.20       267.65 o                         
   6   2   1       4069.49       4005.86        78.55 o                         
   8   2   1       6476.91       6414.90       113.44 o                         
  10   2   1       7400.45       7525.98       133.38 o                         
  12   2   1        293.78        241.45        12.90 o                         
  14   2   1        830.28        794.61        23.18 o                         
  16   2   1       1671.03       1829.25        54.43 o                         
  18   2   1          5.20         15.56        12.11 o                         
 -19   3   1       1436.68       1450.78        46.32 o                         
 -17   3   1       1100.46       1240.87        40.49 o                         
 -15   3   1       1759.96       1821.93        50.68 o                         
 -13   3   1       5099.82       5144.98       116.91 o                         
 -11   3   1       1033.98       1045.03        24.94 o                         
  -9   3   1       3800.64       3813.48        70.57 o                         
  -7   3   1      22901.43      24804.27       421.28 o                         
  -5   3   1       1379.76       1320.36        25.55 o                         
  -3   3   1      24424.08      27445.64       463.88 o                         
  -1   3   1      20461.48      22361.97       482.41 o                         
   1   3   1         14.45         30.50         4.78 o                         
   3   3   1      16977.68      18239.96       286.38 o                         
   5   3   1      10582.84      10929.50       187.94 o                         
   7   3   1         18.55         11.38         5.62 o                         
   9   3   1       8886.09       9007.22       157.88 o                         
  11   3   1       3514.31       3646.79        69.21 o                         
  13   3   1        912.55        887.52        24.73 o                         
  15   3   1       2152.54       2264.42        54.40 o                         
  17   3   1        357.01        416.40        23.92 o                         
  19   3   1         69.92         73.25        14.78 o                         
 -18   4   1       1804.49       1905.25        54.39 o                         
 -16   4   1         15.16         18.47        12.01 o                         
 -14   4   1       4698.91       4946.77       133.81 o                         
 -12   4   1       5538.97       5665.91       103.31 o                         
 -10   4   1        245.48        231.12        11.73 o                         
  -8   4   1      14809.75      15802.42       271.12 o                         
  -6   4   1      12899.96      13710.71       234.82 o                         
  -4   4   1       2072.33       2191.12        42.11 o                         
  -2   4   1      29502.81      32246.11       597.03 o                         
   0   4   1       9523.86      10289.34       214.21 o                         
   2   4   1       5382.66       5630.31        98.01 o                         
   4   4   1      24021.52      25029.54       424.79 o                         
   6   4   1       4813.66       4837.15        86.46 o                         
   8   4   1       4798.47       4901.93        88.71 o                         
  10   4   1       9093.00       9659.73       169.99 o                         
  12   4   1        234.89        214.00        12.77 o                         
  14   4   1       2105.91       2162.38        84.51 o                         
  16   4   1       1674.11       1760.66        64.08 o                         
  18   4   1         23.13         12.08        13.10 o                         
 -17   5   1        642.02        633.91        27.87 o                         
 -15   5   1        117.96         99.12        13.81 o                         
 -13   5   1       6337.98       6688.92       133.05 o                         
 -11   5   1       3401.85       3641.63        69.19 o                         
  -9   5   1       4172.02       4407.18        80.54 o                         
  -7   5   1      12978.20      13299.29       228.83 o                         
  -5   5   1       2307.71       2246.92        42.18 o                         
  -3   5   1       9434.30       9639.01       182.06 o                         
  -1   5   1      25311.37      27427.68       509.45 o                         
   1   5   1        621.67        636.37        16.28 o                         
   3   5   1      14469.78      15396.88       263.28 o                         
   5   5   1      14892.89      16243.00       278.21 o                         
   7   5   1        160.84        173.68         9.42 o                         
   9   5   1       9182.47       9819.08       172.17 o                         
  11   5   1       5302.07       5685.33       104.19 o                         
  13   5   1          4.03         -0.79        10.86 o                         
  15   5   1       3354.76       3843.49       145.73 o                         
  17   5   1       1007.54       1085.47       100.53 o                         
 -16   6   1          0.51         19.97        14.78 o                         
 -14   6   1       1723.06       1884.32        91.56 o                         
 -12   6   1       2465.37       2618.16        59.49 o                         
 -10   6   1         13.17         20.83         8.81 o                         
  -8   6   1       7738.06       8421.54       162.86 o                         
  -6   6   1       5490.29       5748.41       112.44 o                         
  -4   6   1        625.25        614.61        20.28 o                         
  -2   6   1       9077.32       9359.99       177.74 o                         
   0   6   1       8707.79       8945.64       191.03 o                         
   2   6   1       1420.30       1336.07        27.29 o                         
   4   6   1      13776.28      14533.58       274.17 o                         
   6   6   1       2092.85       2088.10        46.23 o                         
   8   6   1       1100.94       1102.01        33.34 o                         
  10   6   1       4329.97       4787.48       110.38 o                         
  12   6   1        646.60        691.56        27.99 o                         
  14   6   1       1282.55       1450.31        45.19 o                         
  16   6   1       1109.61       1253.10        60.11 o                         
 -15   7   1        386.84        459.05        33.13 o                         
 -13   7   1       1133.48       1170.75        43.36 o                         
 -11   7   1         23.74         29.34        15.07 o                         
  -9   7   1        958.95        961.63        31.00 o                         
  -7   7   1       2382.93       2390.31        58.83 o                         
  -5   7   1        309.15        273.98        28.40 o                         
  -3   7   1       3245.31       3231.91        87.46 o                         
  -1   7   1       2997.49       3049.15        83.55 o                         
   1   7   1         75.04         72.82         8.22 o                         
   3   7   1       1276.61       1189.93        33.36 o                         
   5   7   1       2229.41       2334.02        73.09 o                         
   7   7   1         80.84         88.41        14.12 o                         
   9   7   1       1553.21       1555.03        53.48 o                         
  11   7   1        667.94        798.54        37.46 o                         
  13   7   1          1.50        -14.33        14.45 o                         
  15   7   1        227.28        257.34        29.53 o                         
 -12   8   1         13.33         21.04        29.30 o                         
 -10   8   1        170.41        156.90        35.31 o                         
  -8   8   1        227.46        197.90        26.26 o                         
  -6   8   1         42.58         48.81        12.80 o                         
  -4   8   1        178.06        160.59        15.40 o                         
  -2   8   1        493.42        435.90        23.33 o                         
   0   8   1         61.45         48.44         8.48 o                         
   2   8   1         16.00          9.90         8.39 o                         
   4   8   1        148.52        114.92        18.06 o                         
   6   8   1        154.18        139.78        16.54 o                         
   8   8   1         49.44         32.73        17.43 o                         
  10   8   1        249.79        235.16        22.79 o                         
  12   8   1         74.01         64.14        27.39 o                         
 -11   9   1         16.49         45.26        22.58 o                         
  -9   9   1          4.67          4.63        20.11 o                         
  -7   9   1          3.81        -12.15        33.06 o                         
  -5   9   1         58.39         37.71        19.64 o                         
  -3   9   1         77.77         53.72        19.66 o                         
  -1   9   1         42.67         33.06        18.32 o                         
   1   9   1         64.05         64.25        20.00 o                         
   3   9   1          2.96        -14.39        17.79 o                         
   5   9   1          3.12         18.58        19.67 o                         
   7   9   1        107.72         47.84        28.18 o                         
   9   9   1        258.79        207.78        25.06 o                         
  -8  10   1        363.82        388.06        39.03 o                         
  -6  10   1        408.31        407.44        39.56 o                         
  -4  10   1        157.12        158.73        26.96 o                         
  -2  10   1        652.81        738.99        48.08 o                         
   0  10   1         70.74         80.88        22.04 o                         
   2  10   1        299.25        324.53        35.02 o                         
   4  10   1        418.98        465.42        87.91 o                         
   6  10   1          0.95          4.22        21.47 o                         
 -20   0   2       1212.39       1237.12        60.79 o                         
 -18   0   2        503.29        432.13        36.82 o                         
 -16   0   2        913.51        857.74        55.98 o                         
 -14   0   2       5399.94       5528.79       178.23 o                         
 -12   0   2        432.95        359.66        26.79 o                         
 -10   0   2      11968.18      11778.48       401.94 o                         
  -8   0   2      44513.06      51867.52      1519.86 o                         
  -6   0   2       1055.27       1244.34        42.23 o                         
  -4   0   2      50930.17      56796.99      1696.37 o                         
  -2   0   2      19593.13      22065.34       645.46 o                         
   0   0   2      11126.96      13547.45       553.99 o                         
   2   0   2       1414.34       1110.67        30.09 o                         
   4   0   2      22301.45      23076.52       554.05 o                         
   6   0   2       6400.97       6244.55       155.28 o                         
   8   0   2      19554.73      19739.98       478.43 o                         
  10   0   2       1355.67       1202.81        39.74 o                         
  12   0   2       2701.83       2629.39        84.60 o                         
  14   0   2       7027.39       7852.41       200.41 o                         
  16   0   2        722.68        745.20        49.04 o                         
  18   0   2        782.74        864.61        47.28 o                         
 -21   1   2        864.64        892.87        38.07 o                         
 -19   1   2       1216.24       1329.56        58.02 o                         
 -17   1   2        697.62        554.60        27.79 o                         
 -15   1   2       5965.28       5977.81       136.16 o                         
 -13   1   2       3529.00       3310.68        79.35 o                         
 -11   1   2       1984.46       1885.56        48.35 o                         
  -9   1   2      15160.36      14431.54       325.42 o                         
  -7   1   2       2251.34       1955.95        45.36 o                         
  -5   1   2       9858.77      10146.06       212.31 o                         
  -3   1   2      40290.58      45072.79       759.42 o                         
  -1   1   2       7152.67       8060.71       162.92 o                         
   1   1   2      66622.77      70356.53      1183.94 o                         
   3   1   2      61373.03      63361.50      1068.79 o                         
   5   1   2        481.85        483.96        12.42 o                         
   7   1   2      11497.33      11437.33       198.17 o                         
   9   1   2      12689.80      13133.01       227.82 o                         
  11   1   2        218.21        252.12        12.96 o                         
  13   1   2       3134.16       3173.01        62.83 o                         
  15   1   2       2098.32       2291.25        55.75 o                         
  17   1   2          5.63         12.11        12.24 o                         
  19   1   2       1276.95       1465.70        46.19 o                         
 -20   2   2        877.26        917.77        45.75 o                         
 -18   2   2        273.31        239.25        26.24 o                         
 -16   2   2       1516.42       1449.98        44.12 o                         
 -14   2   2       6889.56       7038.70       156.73 o                         
 -12   2   2        397.01        349.34        18.64 o                         
 -10   2   2       8281.53       8320.40       159.39 o                         
  -8   2   2      10281.63      10538.13       228.86 o                         
  -6   2   2         98.49         66.83         4.62 o                         
  -4   2   2      19195.37      19940.95       337.74 o                         
  -2   2   2       9927.88      10344.32       216.07 o                         
   0   2   2       6475.01       6864.19       144.82 o                         
   2   2   2      14506.39      14420.24       245.56 o                         
   4   2   2       3723.85       3416.03        61.17 o                         
   6   2   2        368.39        329.36        17.15 o                         
   8   2   2       8383.14       8159.11       143.49 o                         
  10   2   2       1480.40       1429.52        31.92 o                         
  12   2   2       2692.49       2849.43        56.84 o                         
  14   2   2       1548.33       1594.17        37.10 o                         
  16   2   2         87.41         76.68        13.32 o                         
  18   2   2        320.30        349.34        32.95 o                         
 -19   3   2        133.46        129.27        17.55 o                         
 -17   3   2         44.42         64.97        14.64 o                         
 -15   3   2       1321.58       1355.83        45.77 o                         
 -13   3   2         42.21         38.02        12.25 o                         
 -11   3   2       4306.65       4306.99        86.74 o                         
  -9   3   2       4000.53       3930.30        71.30 o                         
  -7   3   2       1373.95       1308.55        28.88 o                         
  -5   3   2       2950.79       2850.99        60.09 o                         
  -3   3   2      21618.72      23551.07       436.78 o                         
  -1   3   2       3157.23       3353.19        73.24 o                         
   1   3   2       2784.09       2687.79        60.16 o                         
   3   3   2       4583.03       4483.67        79.15 o                         
   5   3   2        403.01        403.16        12.81 o                         
   7   3   2       5208.27       5169.37        92.76 o                         
   9   3   2       1635.15       1490.11        32.45 o                         
  11   3   2         36.66         22.47         7.74 o                         
  13   3   2       1218.19       1248.01        31.34 o                         
  15   3   2       1781.37       1965.67        60.85 o                         
  17   3   2         62.62         62.55        14.07 o                         
 -18   4   2         67.73         61.27        14.80 o                         
 -16   4   2         33.31          9.47        12.48 o                         
 -14   4   2         57.97         54.25        12.20 o                         
 -12   4   2       2281.24       2338.93        58.11 o                         
 -10   4   2         46.80         34.83         6.86 o                         
  -8   4   2        586.97        524.53        14.69 o                         
  -6   4   2        143.47        125.56         6.92 o                         
  -4   4   2        781.21       1008.23        37.34 o                         
  -2   4   2        526.95        579.40        20.79 o                         
   0   4   2        152.91        183.82         9.45 o                         
   2   4   2        323.21        287.01        11.80 o                         
   4   4   2       1981.65       2120.32        40.06 o                         
   6   4   2       1495.91       1627.26        32.93 o                         
   8   4   2        155.46        139.70         9.90 o                         
  10   4   2        314.91        290.20        13.59 o                         
  12   4   2         35.50         17.58         8.20 o                         
  14   4   2         59.07         51.78        10.02 o                         
  16   4   2          1.31          3.37        10.68 o                         
 -17   5   2         10.51         21.99        13.03 o                         
 -15   5   2        182.58        145.92        15.46 o                         
 -13   5   2       1135.75       1107.54        42.82 o                         
 -11   5   2         22.05         32.46         8.60 o                         
  -9   5   2       1292.39       1261.42        27.96 o                         
  -7   5   2        187.97        154.58         8.47 o                         
  -5   5   2        215.44        185.71         9.43 o                         
  -3   5   2        321.82        268.17        23.53 o                         
  -1   5   2          2.91          5.46         4.89 o                         
   1   5   2        900.75        855.22        24.49 o                         
   3   5   2         61.60         52.43         7.57 o                         
   5   5   2         16.25         12.21         5.62 o                         
   7   5   2        134.61        118.59         9.52 o                         
   9   5   2        266.64        233.10        15.65 o                         
  11   5   2        415.97        427.64        19.24 o                         
  13   5   2        415.49        366.35        20.39 o                         
  15   5   2        193.75        187.15        21.26 o                         
 -16   6   2        453.50        445.35        28.07 o                         
 -14   6   2        846.16        813.89        34.83 o                         
 -12   6   2        237.07        195.94        20.45 o                         
 -10   6   2        530.40        520.52        19.28 o                         
  -8   6   2       1973.55       2057.77        45.64 o                         
  -6   6   2          6.75          6.19         7.17 o                         
  -4   6   2       3204.46       3094.29        71.40 o                         
  -2   6   2       2439.68       2372.27        56.53 o                         
   0   6   2        693.54        649.77        21.21 o                         
   2   6   2       9249.02       9573.26       211.22 o                         
   4   6   2       3841.96       3868.99        88.85 o                         
   6   6   2        898.79        879.63        37.31 o                         
   8   6   2       2791.66       2784.01        68.67 o                         
  10   6   2        343.46        312.43        19.53 o                         
  12   6   2         60.15         62.02        13.01 o                         
  14   6   2        582.67        589.94        28.49 o                         
 -15   7   2        593.81        606.75        68.37 o                         
 -13   7   2        954.66        917.00        86.41 o                         
 -11   7   2        305.53        278.30        21.91 o                         
  -9   7   2       5923.23       6290.44       140.28 o                         
  -7   7   2       3262.34       3026.21        71.94 o                         
  -5   7   2       1767.95       1822.09        46.77 o                         
  -3   7   2       7018.59       7005.93       152.93 o                         
  -1   7   2       1683.42       1633.83        78.52 o                         
   1   7   2        187.62        180.02        10.50 o                         
   3   7   2       2790.65       2845.75        60.23 o                         
   5   7   2         54.35         61.09        13.56 o                         
   7   7   2       3663.71       3853.15       100.86 o                         
   9   7   2       1677.40       1716.75        48.68 o                         
  11   7   2        182.52        142.46        15.73 o                         
  13   7   2       1827.48       1941.26        63.53 o                         
 -14   8   2       2022.26       2012.65       108.20 o                         
 -12   8   2         29.39         31.56        22.54 o                         
 -10   8   2       2599.42       2838.72        82.94 o                         
  -8   8   2       2164.00       2384.38        71.06 o                         
  -6   8   2        102.27         89.21        14.45 o                         
  -4   8   2       5312.44       5566.20       145.36 o                         
  -2   8   2       5325.46       5188.36       136.67 o                         
   0   8   2       1847.77       1681.67        70.11 o                         
   2   8   2      12196.78      12852.43       275.59 o                         
   4   8   2       2051.94       2147.76        66.67 o                         
   6   8   2        749.38        698.20        33.40 o                         
   8   8   2       3674.82       4054.26       129.18 o                         
  10   8   2        993.87       1119.51        54.32 o                         
  12   8   2        539.13        521.28        43.37 o                         
 -11   9   2        343.94        401.90        51.84 o                         
  -9   9   2       3110.87       3574.81       128.57 o                         
  -7   9   2       1108.97       1084.36        55.25 o                         
  -5   9   2       1521.47       1619.45        55.74 o                         
  -3   9   2       4503.68       4524.75       122.86 o                         
  -1   9   2        131.99        157.25        24.67 o                         
   1   9   2       2254.42       2195.87        59.68 o                         
   3   9   2       3149.36       3106.91        90.34 o                         
   5   9   2        123.56        209.59        20.60 o                         
   7   9   2       1697.26       1792.99        62.52 o                         
   9   9   2       1437.25       1546.90        57.88 o                         
  -6  10   2         11.46          6.36        22.92 o                         
  -4  10   2       2540.86       2800.15       107.56 o                         
  -2  10   2       2531.71       2530.55       114.92 o                         
   0  10   2          5.92          1.64        19.34 o                         
   2  10   2       1959.45       1974.59        84.88 o                         
   4  10   2        823.67        838.82        54.22 o                         
   6  10   2        505.37        522.00        45.54 o                         
 -21   1   3         75.31         30.46        16.64 o                         
 -19   1   3         24.99         18.74        14.97 o                         
 -17   1   3        331.94        286.11        21.48 o                         
 -15   1   3        191.64        204.79        17.58 o                         
 -13   1   3         75.75         55.25        11.78 o                         
 -11   1   3        805.56        717.54        24.19 o                         
  -9   1   3        533.21        490.12        23.32 o                         
  -7   1   3          4.55         16.07         4.98 o                         
  -5   1   3       3879.03       3783.12        72.64 o                         
  -3   1   3       1478.15       1460.66        29.61 o                         
  -1   1   3       1630.56       1733.22        42.11 o                         
   1   1   3        148.93        111.44         5.21 o                         
   3   1   3       1334.22       1347.15        26.56 o                         
   5   1   3         40.24         42.75         4.96 o                         
   7   1   3       2710.81       2636.78        50.69 o                         
   9   1   3         43.07         38.12         7.11 o                         
  11   1   3        822.94        781.67        22.27 o                         
  13   1   3        165.38        146.24        12.02 o                         
  15   1   3        157.19        142.19        12.41 o                         
  17   1   3         53.18         58.99        12.52 o                         
 -20   2   3        400.16        445.50        27.51 o                         
 -18   2   3        197.38        181.29        18.73 o                         
 -16   2   3       2302.14       2114.45        77.11 o                         
 -14   2   3        145.16        127.81        14.37 o                         
 -12   2   3       1201.39       1108.48        33.56 o                         
 -10   2   3       5233.80       5088.34       112.51 o                         
  -8   2   3        901.57        781.84        22.23 o                         
  -6   2   3       9544.70      10291.18       176.39 o                         
  -4   2   3       8851.02       8935.29       152.99 o                         
  -2   2   3        287.05        320.65         9.25 o                         
   0   2   3       8001.45       8131.25       153.54 o                         
   2   2   3      10990.11      11130.03       190.90 o                         
   4   2   3       1174.13       1133.50        23.66 o                         
   6   2   3       7675.92       7344.84       129.26 o                         
   8   2   3       2340.38       2275.26        45.38 o                         
  10   2   3         44.44         37.49         9.80 o                         
  12   2   3       2038.77       2088.56        45.08 o                         
  14   2   3        180.06        147.93        12.41 o                         
  16   2   3        395.89        391.81        18.98 o                         
 -19   3   3         12.30         13.10        14.63 o                         
 -17   3   3       1577.27       1507.71        75.48 o                         
 -15   3   3       4085.23       4105.11        97.36 o                         
 -13   3   3         81.02         76.76        11.84 o                         
 -11   3   3      14455.53      13932.06       295.43 o                         
  -9   3   3       5063.51       4904.81       102.49 o                         
  -7   3   3       3288.31       3246.36        58.88 o                         
  -5   3   3      17558.61      17721.20       301.49 o                         
  -3   3   3       9931.81      10356.62       314.27 o                         
  -1   3   3       8561.97       8769.15       185.95 o                         
   1   3   3      27899.25      27858.20       517.45 o                         
   3   3   3        996.01        916.35        31.98 o                         
   5   3   3       8894.35       8705.29       187.30 o                         
   7   3   3       9611.66       9317.25       163.13 o                         
   9   3   3         17.78         15.55         7.43 o                         
  11   3   3       4241.06       4297.70        81.44 o                         
  13   3   3       2655.69       2743.44        56.64 o                         
  15   3   3         31.22         38.27        10.25 o                         
  17   3   3       1080.14       1166.04        48.14 o                         
 -18   4   3        648.27        653.67        52.47 o                         
 -16   4   3       3575.49       3760.39        99.45 o                         
 -14   4   3        986.25        985.84        32.96 o                         
 -12   4   3       3882.46       3845.65        88.92 o                         
 -10   4   3      12301.18      12711.84       244.07 o                         
  -8   4   3        455.71        384.68        12.52 o                         
  -6   4   3      12697.18      12649.38       237.86 o                         
  -4   4   3      18168.28      18426.98       385.59 o                         
  -2   4   3          3.11          3.26         5.22 o                         
   0   4   3      20685.03      21369.64       446.91 o                         
   2   4   3      12575.24      12536.65       236.90 o                         
   4   4   3       1083.57       1005.58        22.23 o                         
   6   4   3      11133.20      10992.44       209.80 o                         
   8   4   3       3180.00       3115.39        65.82 o                         
  10   4   3       1115.70       1046.28        29.65 o                         
  12   4   3       4635.45       4834.16       100.81 o                         
  14   4   3        788.13        797.20        28.10 o                         
  16   4   3        555.74        615.26        26.00 o                         
 -17   5   3       2003.99       2041.77        66.20 o                         
 -15   5   3       1409.92       1385.32        48.45 o                         
 -13   5   3        492.13        487.95        25.90 o                         
 -11   5   3       4036.43       3975.04       105.10 o                         
  -9   5   3       4319.80       4053.05       108.62 o                         
  -7   5   3       1389.91       1387.65        51.62 o                         
  -5   5   3      15038.75      15297.25       322.19 o                         
  -3   5   3       2563.99       2371.26        56.28 o                         
  -1   5   3       3184.64       3103.24        71.38 o                         
   1   5   3      12343.93      11968.56       254.54 o                         
   3   5   3       2934.76       2861.35        59.68 o                         
   5   5   3       3995.34       3688.30        85.51 o                         
   7   5   3       8619.95       8627.40       249.81 o                         
   9   5   3        688.50        679.77        26.33 o                         
  11   5   3       1579.70       1492.10        44.81 o                         
  13   5   3       1288.49       1392.37        44.25 o                         
  15   5   3          1.59         -1.34        12.69 o                         
 -16   6   3       1011.26        902.25        48.74 o                         
 -14   6   3        213.90        184.66        25.17 o                         
 -12   6   3       1605.51       1535.41        61.28 o                         
 -10   6   3       3817.19       4046.84       107.70 o                         
  -8   6   3        184.40        138.99        12.00 o                         
  -6   6   3       3621.47       3685.55        84.49 o                         
  -4   6   3       7215.63       7239.98       157.66 o                         
  -2   6   3          2.13         -7.91         8.65 o                         
   0   6   3       5961.23       5917.72       130.65 o                         
   2   6   3       3244.87       3067.88        64.21 o                         
   4   6   3         16.28         22.06         7.08 o                         
   6   6   3       3679.58       3786.36        90.91 o                         
   8   6   3       2230.26       2354.04        61.10 o                         
  10   6   3        390.04        355.27        21.49 o                         
  12   6   3       1494.93       1612.40        49.07 o                         
  14   6   3        681.78        813.70        34.05 o                         
 -15   7   3        504.03        494.82        36.24 o                         
 -13   7   3        130.34        134.62        31.93 o                         
 -11   7   3       1992.19       1948.76        73.02 o                         
  -9   7   3        805.36        778.80        27.69 o                         
  -7   7   3        721.10        684.17        27.15 o                         
  -5   7   3       2642.21       2646.18        64.23 o                         
  -3   7   3        948.36        936.79        29.63 o                         
  -1   7   3        508.14        471.51        19.96 o                         
   1   7   3       4604.21       4410.54        89.62 o                         
   3   7   3        648.13        626.23        20.39 o                         
   5   7   3       1298.38       1182.15        36.29 o                         
   7   7   3       1312.21       1273.62        39.43 o                         
   9   7   3        196.94        150.31        15.28 o                         
  11   7   3        363.77        363.34        22.64 o                         
  13   7   3        792.51        804.73        41.32 o                         
 -12   8   3        192.45        238.93        33.81 o                         
 -10   8   3        338.07        359.60        29.59 o                         
  -8   8   3          0.10        -10.51        11.36 o                         
  -6   8   3        381.44        339.27        22.88 o                         
  -4   8   3        452.13        450.92        25.98 o                         
  -2   8   3          3.76         -0.63        13.61 o                         
   0   8   3        584.25        570.84        39.05 o                         
   2   8   3        447.64        436.83        23.10 o                         
   4   8   3         26.34         10.91        12.91 o                         
   6   8   3        276.62        278.08        46.24 o                         
   8   8   3        320.32        322.12        44.15 o                         
  10   8   3         68.52         52.16        21.53 o                         
 -11   9   3         22.18          3.76        20.29 o                         
  -9   9   3         97.87         76.64        18.41 o                         
  -7   9   3         13.86          1.38        12.40 o                         
  -5   9   3         66.13         69.00        14.19 o                         
  -3   9   3          0.09        -11.28        11.28 o                         
  -1   9   3         73.04         63.05        19.86 o                         
   1   9   3        184.75        167.87        14.72 o                         
   3   9   3         78.88         82.37        21.89 o                         
   5   9   3        347.81        328.88        26.31 o                         
   7   9   3          1.22        -11.90        14.19 o                         
  -6  10   3        325.57        352.02        36.78 o                         
  -4  10   3        613.51        582.67        80.02 o                         
  -2  10   3          0.44         17.40        48.84 o                         
   0  10   3        919.29        833.73        40.99 o                         
   2  10   3        277.65        265.67        18.78 o                         
   4  10   3        189.90        238.93        32.31 o                         
 -20   0   4        159.04        137.39        27.25 o                         
 -18   0   4       3309.34       3082.06       113.51 o                         
 -16   0   4        407.50        501.12        55.22 o                         
 -14   0   4       4337.73       4020.17       133.81 o                         
 -12   0   4      10707.85      11246.60       340.75 o                         
 -10   0   4       1107.01       1093.09        55.94 o                         
  -8   0   4       4945.79       4507.78       139.19 o                         
  -6   0   4       7950.39       7667.03       229.77 o                         
  -4   0   4        768.63        814.94        29.70 o                         
  -2   0   4      15554.15      17124.77       411.77 o                         
   0   0   4      18718.37      19442.75       819.80 o                         
   2   0   4       6149.87       6545.01       161.88 o                         
   4   0   4      23411.21      23514.42       567.04 o                         
   6   0   4       9284.25       9202.73       227.65 o                         
   8   0   4          4.04         17.04        13.16 o                         
  10   0   4       6622.17       6758.32       173.04 o                         
  12   0   4       2314.70       2522.51        89.78 o                         
  14   0   4         41.82         34.77        14.28 o                         
  16   0   4        417.61        464.60        29.71 o                         
 -19   1   4        949.54        978.08        37.61 o                         
 -17   1   4       2750.24       2482.28        66.50 o                         
 -15   1   4        189.20        156.74        16.07 o                         
 -13   1   4       5363.59       5223.60       128.29 o                         
 -11   1   4       6472.92       6813.16       148.37 o                         
  -9   1   4        333.34        312.13        13.90 o                         
  -7   1   4      21872.51      23690.32       493.22 o                         
  -5   1   4      16441.68      18441.76       343.37 o                         
  -3   1   4       4304.66       4614.26        85.96 o                         
  -1   1   4      19985.88      21672.27       367.74 o                         
   1   1   4       6638.67       6842.90       111.15 o                         
   3   1   4         50.51         43.16         5.71 o                         
   5   1   4       8466.59       8033.44       140.94 o                         
   7   1   4       1452.26       1417.33        35.28 o                         
   9   1   4       2607.21       2577.20        51.69 o                         
  11   1   4       3003.10       3117.20        62.29 o                         
  13   1   4          8.29          2.13         8.69 o                         
  15   1   4       1294.02       1376.71        35.32 o                         
  17   1   4        498.45        520.65        40.37 o                         
 -20   2   4         55.81         23.81        15.37 o                         
 -18   2   4       1336.80       1366.66        44.58 o                         
 -16   2   4        565.96        541.67        28.20 o                         
 -14   2   4        649.77        600.86        27.87 o                         
 -12   2   4       4714.87       4653.61       105.26 o                         
 -10   2   4        731.47        646.13        21.43 o                         
  -8   2   4       6255.54       6115.20       156.40 o                         
  -6   2   4      11225.21      11505.75       196.99 o                         
  -4   2   4        610.27        599.07        14.28 o                         
  -2   2   4       8474.84       8678.51       184.26 o                         
   0   2   4      21797.26      22858.46       492.92 o                         
   2   2   4        264.47        232.13        10.86 o                         
   4   2   4      15641.27      15515.07       266.44 o                         
   6   2   4       5144.88       4983.38        90.40 o                         
   8   2   4        739.96        687.11        19.64 o                         
  10   2   4       2974.20       2980.20        59.30 o                         
  12   2   4       1806.53       1842.38        41.70 o                         
  14   2   4         16.41         22.49         9.74 o                         
  16   2   4       1566.64       1709.80        42.21 o                         
 -19   3   4        555.01        596.01        43.02 o                         
 -17   3   4        423.41        434.56        25.09 o                         
 -15   3   4          2.96         -0.06        11.63 o                         
 -13   3   4       1477.87       1385.12        51.69 o                         
 -11   3   4       6313.49       6144.55       162.01 o                         
  -9   3   4        381.84        317.83        19.84 o                         
  -7   3   4       3960.13       3953.96        70.94 o                         
  -5   3   4       1506.98       1400.10        42.50 o                         
  -3   3   4         11.52          5.90         4.19 o                         
  -1   3   4       1242.88       1005.49        23.54 o                         
   1   3   4        724.46        621.57        16.94 o                         
   3   3   4       1196.76       1074.65        23.39 o                         
   5   3   4       3130.32       3065.68        63.75 o                         
   7   3   4       1945.01       1999.81        45.48 o                         
   9   3   4        146.51        115.87        11.00 o                         
  11   3   4       1271.73       1297.76        35.81 o                         
  13   3   4         39.34         28.68        10.63 o                         
  15   3   4         39.90         44.23        12.20 o                         
 -18   4   4          0.84        -14.81        14.81 o                         
 -16   4   4         33.81         32.64        13.35 o                         
 -14   4   4        371.38        335.69        20.12 o                         
 -12   4   4        245.41        199.73        14.63 o                         
 -10   4   4       2545.21       2339.85        64.74 o                         
  -8   4   4         33.01         37.63         7.44 o                         
  -6   4   4        141.89        140.85        10.40 o                         
  -4   4   4         21.76         11.51         6.80 o                         
  -2   4   4       1997.45       2104.84        50.54 o                         
   0   4   4        522.14        470.65        17.80 o                         
   2   4   4        117.68        124.14        13.16 o                         
   4   4   4         35.63         32.79         6.72 o                         
   6   4   4          3.15          1.47         7.87 o                         
   8   4   4         44.42         39.38        10.05 o                         
  10   4   4          5.27         12.86        10.84 o                         
  12   4   4         35.58         23.42        12.01 o                         
  14   4   4         17.31         26.02        12.81 o                         
 -17   5   4        152.18        144.69        25.89 o                         
 -15   5   4         25.92         12.29        18.19 o                         
 -13   5   4        191.81        145.45        21.41 o                         
 -11   5   4         16.06         26.55        14.01 o                         
  -9   5   4         75.29         87.78        12.57 o                         
  -7   5   4        436.37        399.05        17.37 o                         
  -5   5   4        443.91        424.50        20.28 o                         
  -3   5   4        351.90        322.48        18.77 o                         
  -1   5   4       1892.35       1779.96        45.39 o                         
   1   5   4        345.44        310.98        19.05 o                         
   3   5   4        876.28        810.82        23.39 o                         
   5   5   4       1532.21       1395.01        39.47 o                         
   7   5   4        126.94        117.84        12.79 o                         
   9   5   4        626.86        555.25        34.05 o                         
  11   5   4        102.68         66.87        17.35 o                         
  13   5   4         11.51          2.71        12.21 o                         
 -16   6   4        418.44        384.99        37.53 o                         
 -14   6   4         78.56         78.79        19.79 o                         
 -12   6   4       1040.93       1019.12        47.49 o                         
 -10   6   4        140.85        134.52        26.30 o                         
  -8   6   4       1161.50       1141.87        33.84 o                         
  -6   6   4       3381.64       3272.96        76.71 o                         
  -4   6   4        100.94         73.57        13.00 o                         
  -2   6   4       2469.78       2396.67        59.04 o                         
   0   6   4       1591.99       1472.53        45.11 o                         
   2   6   4         36.80         24.86         7.16 o                         
   4   6   4        155.53        145.52        13.58 o                         
   6   6   4        285.55        252.83        17.30 o                         
   8   6   4         51.63         58.53        12.15 o                         
  10   6   4        798.44        762.93        31.27 o                         
  12   6   4         11.35         16.55        13.23 o                         
 -15   7   4        114.94        109.20        59.73 o                         
 -13   7   4       2030.40       2142.61        81.54 o                         
 -11   7   4       1545.74       1456.66        88.66 o                         
  -9   7   4         37.53         33.71        13.31 o                         
  -7   7   4       1827.39       1902.33        53.34 o                         
  -5   7   4        983.52        966.46        30.89 o                         
  -3   7   4        546.09        491.12        21.90 o                         
  -1   7   4       4350.41       4359.70       100.70 o                         
   1   7   4        186.84        162.15        11.80 o                         
   3   7   4       4211.13       4018.24        84.09 o                         
   5   7   4       4033.99       3994.39        95.22 o                         
   7   7   4        340.60        371.98        31.97 o                         
   9   7   4        835.46        745.60        30.69 o                         
  11   7   4       1210.26       1157.22        58.25 o                         
 -12   8   4       2215.05       2394.38       107.07 o                         
 -10   8   4        717.09        667.43        37.14 o                         
  -8   8   4       1969.12       1992.60        61.49 o                         
  -6   8   4       6070.39       6320.67       142.13 o                         
  -4   8   4        244.73        233.45        17.68 o                         
  -2   8   4       2903.02       2947.94        73.15 o                         
   0   8   4       3710.58       3554.34        75.65 o                         
   2   8   4        440.03        404.35        17.99 o                         
   4   8   4       1664.50       1576.85        45.91 o                         
   6   8   4       1599.65       1600.03        47.58 o                         
   8   8   4        178.12        168.40        17.13 o                         
  -9   9   4        182.68        191.70        24.28 o                         
  -7   9   4       2807.05       3143.53        91.40 o                         
  -5   9   4       1314.38       1380.08        49.94 o                         
  -3   9   4        322.13        327.86        31.76 o                         
  -1   9   4       4517.36       4579.87       159.88 o                         
   1   9   4       1791.62       1842.04        83.27 o                         
   3   9   4       1220.17       1052.85        46.84 o                         
   5   9   4       2977.97       2873.73        89.90 o                         
  -2  10   4        702.10        675.21        49.21 o                         
 -19   1   5        222.42        174.42        19.93 o                         
 -17   1   5         78.71         36.53        14.86 o                         
 -15   1   5        786.10        705.42        36.00 o                         
 -13   1   5        913.89        818.11        30.70 o                         
 -11   1   5         69.95         67.79         9.91 o                         
  -9   1   5       1545.69       1465.14        37.20 o                         
  -7   1   5        646.92        571.27        15.79 o                         
  -5   1   5        194.09        178.60         7.98 o                         
  -3   1   5       1355.79       1334.89        34.33 o                         
  -1   1   5        531.49        451.21        12.34 o                         
   1   1   5       1265.81       1182.62        22.80 o                         
   3   1   5       2372.66       2192.30        42.61 o                         
   5   1   5         62.15         57.91         6.71 o                         
   7   1   5        406.12        380.45        15.49 o                         
   9   1   5        386.39        364.34        17.13 o                         
  11   1   5        248.38        234.09        16.92 o                         
  13   1   5        125.02        122.86        12.28 o                         
  15   1   5         27.25         24.79        11.32 o                         
 -20   2   5        537.67        478.88        28.51 o                         
 -18   2   5        239.35        251.55        29.93 o                         
 -16   2   5         80.02         99.00        17.89 o                         
 -14   2   5       2264.65       2291.25        70.23 o                         
 -12   2   5       1328.72       1260.85        45.43 o                         
 -10   2   5       2293.25       2239.56        65.39 o                         
  -8   2   5       4655.83       4599.35       101.07 o                         
  -6   2   5        638.03        616.56        16.72 o                         
  -4   2   5       2537.15       2596.67        66.63 o                         
  -2   2   5      10097.72      10866.54       244.53 o                         
   0   2   5        182.08        143.08         6.91 o                         
   2   2   5       3411.76       3205.36        58.51 o                         
   4   2   5       2455.79       2378.27        51.56 o                         
   6   2   5        110.26         97.37         8.34 o                         
   8   2   5       1909.19       1872.75        44.72 o                         
  10   2   5        539.23        512.30        21.37 o                         
  12   2   5        308.06        240.43        16.71 o                         
  14   2   5        606.89        641.17        26.09 o                         
 -19   3   5       1366.83       1359.40        44.72 o                         
 -17   3   5        161.33        154.16        17.38 o                         
 -15   3   5       1648.16       1611.33        65.67 o                         
 -13   3   5       2532.75       2581.23        84.35 o                         
 -11   3   5        505.86        470.37        20.71 o                         
  -9   3   5       4336.02       4226.33       121.33 o                         
  -7   3   5      10227.41      10844.58       290.31 o                         
  -5   3   5        247.52        235.84        11.94 o                         
  -3   3   5       9460.88       9507.83       180.79 o                         
  -1   3   5       4442.82       4157.37        82.63 o                         
   1   3   5        171.74        147.18        10.11 o                         
   3   3   5       9244.89       9284.67       162.79 o                         
   5   3   5       3204.25       3000.90        63.80 o                         
   7   3   5       1498.01       1448.36        39.59 o                         
   9   3   5       3428.51       3518.60        76.10 o                         
  11   3   5        512.97        486.25        21.89 o                         
  13   3   5        319.45        307.06        19.20 o                         
 -18   4   5        933.09        949.73        53.59 o                         
 -16   4   5        184.17        199.09        27.05 o                         
 -14   4   5       3593.05       3519.88       148.35 o                         
 -12   4   5       1840.92       1596.83       111.58 o                         
 -10   4   5       1299.94       1205.23        68.37 o                         
  -8   4   5       9127.37       8832.35       220.46 o                         
  -6   4   5       2124.32       2065.29        52.60 o                         
  -4   4   5       4328.70       4451.46       106.17 o                         
  -2   4   5      10021.03      10070.13       230.43 o                         
   0   4   5        764.31        693.28        23.54 o                         
   2   4   5       5067.95       4806.04       100.15 o                         
   4   4   5       7477.93       7140.49       140.71 o                         
   6   4   5         33.72         27.20        10.14 o                         
   8   4   5       3775.35       3695.42       138.26 o                         
  10   4   5       2344.54       2348.63        63.97 o                         
  12   4   5          7.69         -6.20        12.13 o                         
  14   4   5        760.51        817.40        75.89 o                         
 -17   5   5         21.30         -6.66        19.86 o                         
 -15   5   5       1407.36       1267.12        58.33 o                         
 -13   5   5       3822.30       3851.91       140.50 o                         
 -11   5   5         52.17         35.51        15.08 o                         
  -9   5   5       5976.88       5827.14       183.53 o                         
  -7   5   5       3605.65       3626.44        84.14 o                         
  -5   5   5        110.13         92.03        10.95 o                         
  -3   5   5       9098.83       9427.64       211.45 o                         
  -1   5   5       5384.43       5426.90       121.44 o                         
   1   5   5       1518.08       1385.76        34.26 o                         
   3   5   5       5262.19       4980.52       101.01 o                         
   5   5   5       1000.72        940.32        31.72 o                         
   7   5   5        480.47        437.24        27.54 o                         
   9   5   5       1867.67       1875.21        54.05 o                         
  11   5   5        111.95        100.57        15.83 o                         
 -16   6   5        248.31        239.87        43.20 o                         
 -14   6   5       2218.40       2325.32        88.40 o                         
 -12   6   5        433.04        327.17        37.57 o                         
 -10   6   5        911.22        917.73        43.53 o                         
  -8   6   5       3830.40       3759.79       137.70 o                         
  -6   6   5        519.22        529.45        22.56 o                         
  -4   6   5       2012.92       2024.92        52.73 o                         
  -2   6   5       3569.09       3525.23        83.53 o                         
   0   6   5        281.52        242.67        16.64 o                         
   2   6   5       2660.86       2381.98        67.51 o                         
   4   6   5       3033.52       2900.62        67.18 o                         
   6   6   5          3.77          8.50        10.32 o                         
   8   6   5       1065.80        977.93        35.48 o                         
  10   6   5       1163.88       1238.49        42.53 o                         
 -13   7   5        485.38        467.23        35.30 o                         
 -11   7   5         51.69         30.02        21.41 o                         
  -9   7   5        776.64        776.19        78.89 o                         
  -7   7   5       1483.73       1512.83        50.03 o                         
  -5   7   5          2.37          7.29         9.76 o                         
  -3   7   5       1606.63       1578.38        54.10 o                         
  -1   7   5       1117.78       1085.27        37.08 o                         
   1   7   5          4.64          3.97         7.90 o                         
   3   7   5        898.83        827.08        26.32 o                         
   5   7   5        977.30        941.85        33.59 o                         
   7   7   5         35.62         19.77        11.83 o                         
   9   7   5        759.14        754.55        32.40 o                         
 -12   8   5         25.34         12.40        31.18 o                         
 -10   8   5         10.52         34.19        16.47 o                         
  -8   8   5        194.67        202.64        19.77 o                         
  -6   8   5         88.02         67.20        12.64 o                         
  -4   8   5         33.25         17.62        10.80 o                         
  -2   8   5        297.94        237.05        18.25 o                         
   0   8   5        328.06        311.22        16.77 o                         
   2   8   5          1.34          2.06         8.45 o                         
   4   8   5        481.96        454.37        38.46 o                         
   6   8   5        254.84        236.29        19.00 o                         
  -7   9   5         12.19         -6.03        15.98 o                         
  -5   9   5         10.75         16.11        22.75 o                         
  -3   9   5         81.44         44.74        14.68 o                         
  -1   9   5          9.74         30.61        11.26 o                         
   1   9   5          8.87          5.25        10.82 o                         
   3   9   5         16.26          1.75        18.48 o                         
 -18   0   6         23.47        -18.41        18.41 o                         
 -16   0   6       2575.00       2492.18        92.22 o                         
 -14   0   6       4843.46       4856.99       157.66 o                         
 -12   0   6        215.48        203.86        20.74 o                         
 -10   0   6       8644.49       8941.74       271.15 o                         
  -8   0   6       3007.67       3101.97       100.35 o                         
  -6   0   6       5453.59       6120.59       152.52 o                         
  -4   0   6      17769.87      20716.61       499.82 o                         
  -2   0   6       1862.13       1854.70        61.88 o                         
   0   0   6       4979.99       4880.13       106.71 o                         
   2   0   6      10934.45      11216.71       275.78 o                         
   4   0   6       2162.32       2156.47        61.34 o                         
   6   0   6       1666.75       1565.08        48.84 o                         
   8   0   6       1749.09       1789.98        65.61 o                         
  10   0   6          0.36          7.55        18.25 o                         
  12   0   6        724.45        723.53        34.92 o                         
 -19   1   6        296.59        296.74        42.05 o                         
 -17   1   6        965.57        950.24        34.61 o                         
 -15   1   6       2279.54       2491.52        67.62 o                         
 -13   1   6         55.33         50.47        17.03 o                         
 -11   1   6       4098.86       4056.77        92.09 o                         
  -9   1   6       6751.17       7196.19       155.60 o                         
  -7   1   6          6.23          5.99         6.76 o                         
  -5   1   6       4472.35       4517.10        94.31 o                         
  -3   1   6       5516.57       5808.26       102.83 o                         
  -1   1   6          2.93         -3.25         5.27 o                         
   1   1   6       9385.55       9730.66       156.72 o                         
   3   1   6       2449.85       2214.66        44.06 o                         
   5   1   6       2497.44       2465.71        49.23 o                         
   7   1   6       4804.80       4964.90       102.10 o                         
   9   1   6        961.08        962.04        31.90 o                         
  11   1   6        440.88        443.64        21.44 o                         
  13   1   6       1251.31       1317.90        42.79 o                         
 -18   2   6         20.46         15.85        13.38 o                         
 -16   2   6       1339.47       1333.65        48.19 o                         
 -14   2   6        936.85        907.67        31.08 o                         
 -12   2   6        140.06        122.18        12.01 o                         
 -10   2   6       3422.85       3554.98        87.20 o                         
  -8   2   6       3980.99       4313.11        95.75 o                         
  -6   2   6        361.80        300.47        14.41 o                         
  -4   2   6       7310.61       7850.09       183.37 o                         
  -2   2   6       1214.95       1184.23        30.15 o                         
   0   2   6        775.84        697.01        23.86 o                         
   2   2   6       1755.83       1699.34        35.47 o                         
   4   2   6       1277.49       1262.80        32.10 o                         
   6   2   6        223.90        226.96        14.06 o                         
   8   2   6       2579.51       2630.41        59.86 o                         
  10   2   6        185.48        159.68        14.25 o                         
  12   2   6        418.32        447.62        22.54 o                         
 -17   3   6         47.55         38.73        20.74 o                         
 -15   3   6        756.86        758.96        66.12 o                         
 -13   3   6         23.15         -2.00        17.66 o                         
 -11   3   6        216.05        187.34        20.94 o                         
  -9   3   6         21.12         -0.07        12.08 o                         
  -7   3   6         38.86         23.85        12.08 o                         
  -5   3   6       1357.96       1408.83        45.22 o                         
  -3   3   6       1752.87       1756.23        60.18 o                         
  -1   3   6        180.73        167.58        12.63 o                         
   1   3   6       2432.50       2362.34        51.94 o                         
   3   3   6       2059.54       1998.23        46.13 o                         
   5   3   6          0.96          7.47         9.57 o                         
   7   3   6        716.17        651.80        29.09 o                         
   9   3   6         46.75         78.16        14.06 o                         
  11   3   6         27.39         34.83        14.21 o                         
 -16   4   6         44.57         29.55        28.18 o                         
 -14   4   6         17.36          5.51        16.78 o                         
 -12   4   6          0.68          3.49        14.85 o                         
 -10   4   6       2087.98       2100.96        76.95 o                         
  -8   4   6        912.30        873.72        39.75 o                         
  -6   4   6        100.05         95.20        11.45 o                         
  -4   4   6         25.22         47.21        11.12 o                         
  -2   4   6        275.26        273.82        16.12 o                         
   0   4   6        112.81        105.17        11.62 o                         
   2   4   6         41.83         42.86         8.57 o                         
   4   4   6         53.27         39.43        10.36 o                         
   6   4   6         18.85         29.58        11.30 o                         
   8   4   6        102.58         86.20        14.22 o                         
  10   4   6        152.51        157.29        18.51 o                         
  12   4   6         17.36          9.89        21.40 o                         
 -15   5   6         43.05         36.67        20.04 o                         
 -13   5   6         68.17         71.48        24.04 o                         
 -11   5   6         45.43         32.91        19.91 o                         
  -9   5   6        865.49        857.57        60.11 o                         
  -7   5   6         68.39         54.02        14.76 o                         
  -5   5   6        319.78        303.12        18.39 o                         
  -3   5   6        176.54        164.74        15.07 o                         
  -1   5   6          1.55         -1.98         8.70 o                         
   1   5   6         36.99         35.71         8.52 o                         
   3   5   6         11.83         -3.83         7.70 o                         
   5   5   6          9.93         -3.63        10.05 o                         
   7   5   6         42.72         47.59        13.12 o                         
   9   5   6         97.64         88.12        15.37 o                         
 -14   6   6        271.00        239.69        37.57 o                         
 -12   6   6        285.15        341.09        30.46 o                         
 -10   6   6       1708.31       1724.52        68.23 o                         
  -8   6   6        261.61        253.11        67.25 o                         
  -6   6   6        379.78        352.36        36.64 o                         
  -4   6   6        902.92        942.83        32.15 o                         
  -2   6   6        171.26        167.65        14.63 o                         
   0   6   6        992.76        921.60        37.59 o                         
   2   6   6       1427.98       1327.52        37.65 o                         
   4   6   6        317.95        261.73        18.79 o                         
   6   6   6       2054.85       1968.47        80.66 o                         
   8   6   6        345.56        368.13        31.97 o                         
 -13   7   6        411.45        386.19        59.32 o                         
 -11   7   6        700.71        660.53        38.45 o                         
  -9   7   6       1545.33       1556.30        63.94 o                         
  -7   7   6         21.35         11.08        14.76 o                         
  -5   7   6       3295.67       3395.78        83.39 o                         
  -3   7   6       2053.02       2135.89        57.84 o                         
  -1   7   6        193.05        157.33        22.75 o                         
   1   7   6       2254.64       2164.05        51.43 o                         
   3   7   6       1476.83       1431.87        38.60 o                         
   5   7   6          7.55          0.17        10.89 o                         
   7   7   6        540.41        551.50        28.28 o                         
 -10   8   6       1379.44       1563.42        95.42 o                         
  -8   8   6        632.66        666.06        39.27 o                         
  -6   8   6        217.58        273.11        22.79 o                         
  -4   8   6       1579.13       1648.19        63.77 o                         
  -2   8   6        403.50        401.62        27.54 o                         
   0   8   6        866.37        750.32        40.18 o                         
   2   8   6       1523.04       1519.17        40.88 o                         
   4   8   6          4.60          4.76        14.59 o                         
 -17   1   7        176.35        193.11        20.50 o                         
 -15   1   7        111.26         97.06        14.34 o                         
 -13   1   7         16.07         -1.68         9.79 o                         
 -11   1   7       1079.78       1075.43        40.12 o                         
  -9   1   7        121.79        116.36        11.15 o                         
  -7   1   7        966.02       1019.70        33.35 o                         
  -5   1   7        993.22        985.96        26.02 o                         
  -3   1   7          3.38         12.37         8.21 o                         
  -1   1   7       1155.87       1191.20        35.34 o                         
   1   1   7       1186.24       1125.71        26.33 o                         
   3   1   7          9.65         11.40         7.68 o                         
   5   1   7        736.60        715.92        23.57 o                         
   7   1   7        359.08        372.48        18.48 o                         
   9   1   7         97.10         83.56        12.00 o                         
  11   1   7         72.87         84.02        13.57 o                         
 -18   2   7        420.06        357.52        37.32 o                         
 -16   2   7        881.63        858.56        38.95 o                         
 -14   2   7         61.12         53.22        15.22 o                         
 -12   2   7       1275.67       1250.09        43.38 o                         
 -10   2   7       1544.32       1618.70        50.61 o                         
  -8   2   7         35.54         27.36        14.09 o                         
  -6   2   7       3855.95       4074.85       106.66 o                         
  -4   2   7        953.79        976.87        29.60 o                         
  -2   2   7        384.08        376.32        15.53 o                         
   0   2   7       1555.90       1549.57        33.57 o                         
   2   2   7        432.32        386.58        14.64 o                         
   4   2   7       1207.96       1170.62        31.58 o                         
   6   2   7       1235.90       1177.65        32.82 o                         
   8   2   7          0.95          1.95         9.70 o                         
  10   2   7        376.32        428.64        21.85 o                         
 -17   3   7        779.33        691.67        52.59 o                         
 -15   3   7        375.19        400.93        33.56 o                         
 -13   3   7        924.02        885.31        75.51 o                         
 -11   3   7       2464.14       2598.35        92.57 o                         
  -9   3   7          7.82          2.10        12.50 o                         
  -7   3   7       1375.02       1470.62        57.65 o                         
  -5   3   7       2730.94       2809.62        70.94 o                         
  -3   3   7        121.63        121.72        13.56 o                         
  -1   3   7       3639.71       3734.21        87.72 o                         
   1   3   7       2040.85       2061.32        47.64 o                         
   3   3   7         79.37         59.33        11.52 o                         
   5   3   7        893.92        888.36        32.42 o                         
   7   3   7        881.58        888.72        33.73 o                         
   9   3   7         15.43         -7.13        12.04 o                         
 -16   4   7        915.81        976.13        52.53 o                         
 -14   4   7         21.54         23.12        18.05 o                         
 -12   4   7       2192.51       2108.43       191.97 o                         
 -10   4   7       1645.63       1637.54        65.12 o                         
  -8   4   7        266.70        235.53        24.79 o                         
  -6   4   7       3911.83       4055.00       132.74 o                         
  -4   4   7       1720.85       1808.11        94.79 o                         
  -2   4   7       1007.43       1005.46        42.61 o                         
   0   4   7       4258.34       4375.42       104.35 o                         
   2   4   7        635.95        575.04        21.50 o                         
   4   4   7        732.90        710.88        28.58 o                         
   6   4   7       1637.04       1619.02        49.14 o                         
   8   4   7        163.37        127.12        16.57 o                         
 -15   5   7        294.96        260.04        29.85 o                         
 -13   5   7        680.42        696.48        41.28 o                         
 -11   5   7       2724.29       2795.18       100.55 o                         
  -9   5   7        652.97        634.39        37.44 o                         
  -7   5   7       2481.41       2590.89        92.09 o                         
  -5   5   7       4013.70       4290.64       115.62 o                         
  -3   5   7         33.56          8.04        10.10 o                         
  -1   5   7       1614.21       1618.04        46.09 o                         
   1   5   7       2455.80       2490.44        58.58 o                         
   3   5   7          1.47          6.48         8.71 o                         
   5   5   7       2698.39       2548.36        68.00 o                         
   7   5   7        791.45        779.19        36.80 o                         
 -12   6   7       1061.54        988.36        49.91 o                         
 -10   6   7       1222.25       1279.57        57.11 o                         
  -8   6   7        150.05        140.33        20.76 o                         
  -6   6   7       2053.66       2152.64        80.38 o                         
  -4   6   7       1104.41       1083.33        38.80 o                         
  -2   6   7        416.57        384.81        35.27 o                         
   0   6   7       2646.62       2568.99        74.25 o                         
   2   6   7        573.21        497.48        21.48 o                         
   4   6   7        243.02        238.40        22.41 o                         
   6   6   7       1067.36       1134.14        40.26 o                         
  -9   7   7         17.58         32.52        18.23 o                         
  -7   7   7        184.76        140.39        21.47 o                         
  -5   7   7        495.61        478.51        29.22 o                         
  -3   7   7         45.36         26.52        12.10 o                         
  -1   7   7        285.96        260.10        17.19 o                         
   1   7   7        473.27        439.16        20.40 o                         
   3   7   7         14.21         19.72        10.44 o                         
 -16   0   8          8.16         18.92        16.68 o                         
 -14   0   8        904.13       1021.02        48.25 o                         
 -12   0   8       1076.23       1063.35       126.94 o                         
 -10   0   8          0.99        -16.48        21.41 o                         
  -8   0   8       3850.89       4437.36       220.15 o                         
  -6   0   8       3379.30       3781.19       178.07 o                         
  -4   0   8         15.87          6.01        21.79 o                         
  -2   0   8       2739.45       2891.29       151.77 o                         
   0   0   8       2014.70       2073.20        76.59 o                         
   2   0   8        298.70        316.43        26.55 o                         
   4   0   8       2133.67       2130.13        80.54 o                         
   6   0   8         99.72        115.86        20.15 o                         
   8   0   8       1029.78        940.71        48.56 o                         
 -15   1   8        195.79        190.91        20.88 o                         
 -13   1   8       2608.51       2693.38       106.93 o                         
 -11   1   8       1007.35        984.71        37.28 o                         
  -9   1   8        573.70        588.41        27.15 o                         
  -7   1   8       3739.05       4182.37       110.86 o                         
  -5   1   8        483.94        427.36        30.79 o                         
  -3   1   8       2930.97       3220.80       128.21 o                         
  -1   1   8       3005.97       3290.41        63.22 o                         
   1   1   8         49.93         38.06         8.04 o                         
   3   1   8       1014.46       1075.64        30.48 o                         
   5   1   8       2098.95       2161.22        57.98 o                         
   7   1   8        173.31        143.21        17.37 o                         
 -16   2   8         20.90         -0.95        36.07 o                         
 -14   2   8        776.58        766.82        43.95 o                         
 -12   2   8        921.82        966.72        54.10 o                         
 -10   2   8        163.64        138.87        20.04 o                         
  -8   2   8        997.75       1089.45        47.50 o                         
  -6   2   8        180.25        159.77        21.41 o                         
  -4   2   8         80.32         57.69        16.42 o                         
  -2   2   8       1267.47       1446.05        43.27 o                         
   0   2   8        653.85        665.83        22.53 o                         
   2   2   8        731.12        705.16        27.48 o                         
   4   2   8       1329.09       1395.64        57.69 o                         
   6   2   8          6.24         24.49        11.73 o                         
   8   2   8        224.73        248.85        29.39 o                         
 -15   3   8        117.20        112.38        45.46 o                         
 -13   3   8        266.25        279.81        31.93 o                         
 -11   3   8        150.89        167.83        22.74 o                         
  -9   3   8        721.11        750.68       110.07 o                         
  -7   3   8       2133.16       2403.02        86.42 o                         
  -5   3   8        262.88        310.51        25.97 o                         
  -3   3   8        188.26        184.59        17.57 o                         
  -1   3   8        752.79        696.51        23.43 o                         
   1   3   8        175.78        192.20        13.97 o                         
   3   3   8         27.69         24.81        11.61 o                         
   5   3   8         53.01         81.69        13.95 o                         
   7   3   8         32.34         22.33        13.15 o                         
 -14   4   8         29.92          9.06        18.05 o                         
 -12   4   8         21.38         55.76        32.68 o                         
 -10   4   8         77.63         86.44        19.32 o                         
  -8   4   8        292.68        299.81        46.96 o                         
  -6   4   8          3.85         16.10        14.43 o                         
  -4   4   8          0.39          9.58        11.88 o                         
  -2   4   8         89.06         93.09        13.14 o                         
   0   4   8          3.77          0.48         8.58 o                         
   2   4   8          1.83         -2.37        12.91 o                         
   4   4   8        287.22        230.58        20.15 o                         
   6   4   8        235.87        212.55        20.26 o                         
 -11   5   8         20.74         15.45        23.67 o                         
  -9   5   8         48.03         17.28        16.43 o                         
  -7   5   8         23.28         26.94        16.39 o                         
  -5   5   8         27.39         28.55        16.06 o                         
  -3   5   8         86.05         83.09        18.17 o                         
  -1   5   8         29.95         35.81        10.00 o                         
   1   5   8        118.57         97.31        12.06 o                         
   3   5   8        259.94        222.97        33.24 o                         
   5   5   8          5.06          2.25        21.79 o                         
 -10   6   8        105.23         91.67        33.81 o                         
  -8   6   8        429.98        469.79        37.57 o                         
  -6   6   8        608.46        651.83        38.93 o                         
  -4   6   8        181.35        170.54        21.35 o                         
  -2   6   8        893.30        976.11        46.26 o                         
   0   6   8        117.73        116.92        15.54 o                         
   2   6   8         56.31         48.39        13.19 o                         
 -13   1   9         11.62         50.96        15.28 o                         
 -11   1   9         20.73          9.35        12.49 o                         
  -9   1   9         79.21        108.02        17.14 o                         
  -7   1   9        295.60        254.92        44.71 o                         
  -5   1   9         17.88         25.75        20.66 o                         
  -3   1   9        415.01        434.96        45.83 o                         
  -1   1   9         84.78         85.52        12.71 o                         
   1   1   9          4.01         -4.37        11.38 o                         
   3   1   9         43.70         59.67        21.35 o                         
   5   1   9         10.76         19.61        15.46 o                         
 -12   2   9         79.63         77.20        42.08 o                         
 -10   2   9        507.89        582.73        43.95 o                         
  -8   2   9        367.70        398.81        33.77 o                         
  -6   2   9          1.44         14.53        14.73 o                         
  -4   2   9        503.55        565.44        57.85 o                         
  -2   2   9        509.97        534.58        24.33 o                         
   0   2   9        185.44        205.54        14.76 o                         
   2   2   9        794.45        909.60        58.72 o                         
   4   2   9        242.19        249.23        48.47 o                         
 -11   3   9        217.15        240.04        36.07 o                         
  -9   3   9       1823.41       2154.21        81.33 o                         
  -7   3   9        352.19        408.95        31.05 o                         
  -5   3   9        953.87       1053.22        48.46 o                         
  -3   3   9       1231.72       1400.99        57.07 o                         
  -1   3   9         89.69        105.02        12.13 o                         
   1   3   9        441.10        512.02        26.48 o                         
   3   3   9        852.40        956.99        35.73 o                         
 -10   4   9       1077.37       1277.68        87.91 o                         
  -8   4   9       1174.31       1254.31        56.04 o                         
  -6   4   9         21.73         15.15        26.30 o                         
  -4   4   9       1322.04       1380.59        58.51 o                         
  -2   4   9        848.11        833.59        29.79 o                         
   0   4   9         34.17         35.48        10.74 o                         
   2   4   9        915.39       1013.53        52.53 o                         
  -7   5   9        365.54        408.66        54.10 o                         
  -5   5   9        116.25        137.50        29.68 o                         
  -8   0  10        120.72        106.69        31.56 o                         
  -6   0  10        281.32        292.28        42.83 o                         
  -4   0  10        914.54        963.16        66.87 o                         
   0   0  10        793.61        784.34        68.37 o                         
  -9   1  10        229.06        290.77        42.83 o                         
  -7   1  10        209.28        220.15        38.32 o                         
  -5   1  10        694.36        804.63        64.62 o                         
  -1   1  10         61.93         82.65        26.30 o                         
  -6   2  10       1085.08       1296.69        86.41 o                         
  -4   2  10       1003.56       1187.74        80.39 o                         
                                                                                
